# Supplementary material for: Development of an affirming and customizable electronic survey of sexual and reproductive health experiences for transgender and gender nonbinary people
Source: PLoS One. 2020 May 4;15(5):e0232154. doi: 10.1371/journal.pone.0232154 (PMC7197812; doi:10.1371/journal.pone.0232154)
Supplement: S3 File — (QSF) [file pone.0232154.s003.qsf]

{"SurveyEntry":{"SurveyID":"SV_bK1zvICzqSrAmrj","SurveyName":"Pop B - Sexual and Reproductive Health Survey","SurveyDescription":null,"SurveyOwnerID":"UR_bIWcxtzXQef24st","SurveyBrandID":"ibis","DivisionID":null,"SurveyLanguage":"EN","SurveyActiveResponseSet":"RS_0vSeDUbz1TejXff","SurveyStatus":"Inactive","SurveyStartDate":"0000-00-00 00:00:00","SurveyExpirationDate":"0000-00-00 00:00:00","SurveyCreationDate":"2019-05-14 16:11:23","CreatorID":"UR_bIWcxtzXQef24st","LastModified":"2019-05-14 17:22:19","LastAccessed":"0000-00-00 00:00:00","LastActivated":"0000-00-00 00:00:00","Deleted":null},"SurveyElements":[{"SurveyID":"SV_bK1zvICzqSrAmrj","Element":"BL","PrimaryAttribute":"Survey Blocks","SecondaryAttribute":null,"TertiaryAttribute":null,"Payload":{"1":{"Type":"Trash","Description":"Trash \/ Unused Questions","ID":"BL_3w3JVsIN91h32W9","BlockElements":[{"Type":"Question","QuestionID":"QID535"},{"Type":"Question","QuestionID":"QID332"},{"Type":"Question","QuestionID":"QID320"},{"Type":"Question","QuestionID":"QID2"},{"Type":"Question","QuestionID":"QID6"},{"Type":"Question","QuestionID":"QID604"},{"Type":"Question","QuestionID":"QID609"},{"Type":"Question","QuestionID":"QID614"},{"Type":"Question","QuestionID":"QID610"}],"Options":{"BlockLocking":"false","RandomizeQuestions":"false","BlockVisibility":"Expanded"}},"2":{"Type":"Standard","SubType":"","Description":"Introduction","ID":"BL_dbappQ6wghtS3jf","BlockElements":[{"Type":"Question","QuestionID":"QID7"}],"Options":{"BlockLocking":"false","RandomizeQuestions":"false","BlockVisibility":"Collapsed"}},"3":{"Type":"Standard","SubType":"","Description":"Introductory questions\/preferred language","ID":"BL_0TX3Fuw7EgwRvql","BlockElements":[{"Type":"Question","QuestionID":"QID9"},{"Type":"Question","QuestionID":"QID13"},{"Type":"Question","QuestionID":"QID16"},{"Type":"Question","QuestionID":"QID14"},{"Type":"Question","QuestionID":"QID26"},{"Type":"Question","QuestionID":"QID20"},{"Type":"Page Break"},{"Type":"Question","QuestionID":"QID22"},{"Type":"Question","QuestionID":"QID24"},{"Type":"Question","QuestionID":"QID28"},{"Type":"Question","QuestionID":"QID30"},{"Type":"Question","QuestionID":"QID31"}],"Options":{"BlockLocking":"false","RandomizeQuestions":"false","BlockVisibility":"Collapsed"}},"4":{"Type":"Standard","SubType":"","Description":"Gender affirmation and sexual behavior","ID":"BL_1ImyS8fA0sFxk5D","BlockElements":[{"Type":"Question","QuestionID":"QID36"},{"Type":"Question","QuestionID":"QID503"},{"Type":"Question","QuestionID":"QID442"},{"Type":"Question","QuestionID":"QID39"},{"Type":"Question","QuestionID":"QID43"},{"Type":"Question","QuestionID":"QID40"},{"Type":"Question","QuestionID":"QID339"},{"Type":"Question","QuestionID":"QID340"},{"Type":"Question","QuestionID":"QID362"},{"Type":"Question","QuestionID":"QID547"},{"Type":"Question","QuestionID":"QID548"},{"Type":"Question","QuestionID":"QID549"},{"Type":"Question","QuestionID":"QID550"},{"Type":"Question","QuestionID":"QID551"},{"Type":"Question","QuestionID":"QID552"},{"Type":"Question","QuestionID":"QID553"},{"Type":"Question","QuestionID":"QID554"},{"Type":"Question","QuestionID":"QID555"},{"Type":"Question","QuestionID":"QID556"},{"Type":"Question","QuestionID":"QID557"},{"Type":"Question","QuestionID":"QID558"},{"Type":"Question","QuestionID":"QID559"},{"Type":"Question","QuestionID":"QID560"},{"Type":"Question","QuestionID":"QID561"},{"Type":"Question","QuestionID":"QID562"},{"Type":"Question","QuestionID":"QID563"},{"Type":"Question","QuestionID":"QID564"},{"Type":"Question","QuestionID":"QID565"},{"Type":"Question","QuestionID":"QID566"},{"Type":"Question","QuestionID":"QID567"},{"Type":"Question","QuestionID":"QID568"},{"Type":"Question","QuestionID":"QID569"},{"Type":"Question","QuestionID":"QID570"},{"Type":"Question","QuestionID":"QID571"},{"Type":"Question","QuestionID":"QID572"},{"Type":"Question","QuestionID":"QID573"},{"Type":"Question","QuestionID":"QID574"},{"Type":"Question","QuestionID":"QID575"},{"Type":"Question","QuestionID":"QID576"},{"Type":"Question","QuestionID":"QID577"},{"Type":"Question","QuestionID":"QID578"},{"Type":"Question","QuestionID":"QID579"},{"Type":"Question","QuestionID":"QID429","SkipLogic":[{"SkipLogicID":1,"ChoiceLocator":"q:\/\/QID429\/SelectableChoice\/2","Condition":"Selected","SkipToDestination":"QID55","Locator":"q:\/\/QID429\/SelectableChoice\/2","SkipToDescription":"Would you like to respond t... <strong>No<\/strong>  <strong>Is Selected<\/strong>","Description":"Condition: <strong title=\"No\">No<\/strong> <strong>Is Selected<\/strong>. Skip To: <strong>Which best describes your feelings of...<\/strong>.","QuestionID":"QID429"}]},{"Type":"Question","QuestionID":"QID354"},{"Type":"Question","QuestionID":"QID407"},{"Type":"Question","QuestionID":"QID341"},{"Type":"Question","QuestionID":"QID343"},{"Type":"Question","QuestionID":"QID368"},{"Type":"Question","QuestionID":"QID539"},{"Type":"Question","QuestionID":"QID345"},{"Type":"Question","QuestionID":"QID346"},{"Type":"Question","QuestionID":"QID580"},{"Type":"Question","QuestionID":"QID347"},{"Type":"Question","QuestionID":"QID581"},{"Type":"Question","QuestionID":"QID350"},{"Type":"Question","QuestionID":"QID351"},{"Type":"Question","QuestionID":"QID582"},{"Type":"Question","QuestionID":"QID352"},{"Type":"Question","QuestionID":"QID515"},{"Type":"Question","QuestionID":"QID583"},{"Type":"Question","QuestionID":"QID353"},{"Type":"Question","QuestionID":"QID584"},{"Type":"Question","QuestionID":"QID355"},{"Type":"Question","QuestionID":"QID356"},{"Type":"Question","QuestionID":"QID585"},{"Type":"Question","QuestionID":"QID525","SkipLogic":[{"SkipLogicID":35,"ChoiceLocator":"q:\/\/QID525\/SelectableChoice\/2","Condition":"Selected","SkipToDestination":"QID527","Locator":"q:\/\/QID525\/SelectableChoice\/2","SkipToDescription":"Are there other procedures ... <strong>No<\/strong>  <strong>Is Selected<\/strong>","Description":"Condition: <strong title=\"No\">No<\/strong> <strong>Is Selected<\/strong>. Skip To: <strong>Are there other procedures that you W...<\/strong>.","QuestionID":"QID525"},{"SkipLogicID":36,"ChoiceLocator":"q:\/\/QID525\/SelectableChoice\/3","Condition":"Selected","SkipToDestination":"QID527","Locator":"q:\/\/QID525\/SelectableChoice\/3","SkipToDescription":"Are there other procedures ... <strong>Prefer not to say<\/strong>  <strong>Is Selected<\/strong>","Description":"Condition: <strong title=\"Prefer not to say\">Prefer not to say<\/strong> <strong>Is Selected<\/strong>. Skip To: <strong>Are there other procedures that you W...<\/strong>.","QuestionID":"QID525"}]},{"Type":"Question","QuestionID":"QID526"},{"Type":"Question","QuestionID":"QID527","SkipLogic":[{"SkipLogicID":4,"ChoiceLocator":"q:\/\/QID527\/SelectableChoice\/2","Condition":"Selected","SkipToDestination":"QID603","Locator":"q:\/\/QID527\/SelectableChoice\/2","SkipToDescription":"Are there other procedures ... <strong>No<\/strong>  <strong>Is Selected<\/strong>","Description":"Condition: <strong title=\"No\">No<\/strong> <strong>Is Selected<\/strong>. Skip To: <strong>Thank you. Please continue to the nex...<\/strong>.","QuestionID":"QID527"},{"SkipLogicID":5,"ChoiceLocator":"q:\/\/QID527\/SelectableChoice\/3","Condition":"Selected","SkipToDestination":"QID603","Locator":"q:\/\/QID527\/SelectableChoice\/3","SkipToDescription":"Are there other procedures ... <strong>Prefer not to say<\/strong>  <strong>Is Selected<\/strong>","Description":"Condition: <strong title=\"Prefer not to say\">Prefer not to say<\/strong> <strong>Is Selected<\/strong>. Skip To: <strong>Thank you. Please continue to the nex...<\/strong>.","QuestionID":"QID527"}]},{"Type":"Question","QuestionID":"QID528"},{"Type":"Question","QuestionID":"QID603"},{"Type":"Question","QuestionID":"QID516"},{"Type":"Question","QuestionID":"QID517"},{"Type":"Question","QuestionID":"QID605"},{"Type":"Question","QuestionID":"QID607"},{"Type":"Question","QuestionID":"QID606"},{"Type":"Question","QuestionID":"QID608"},{"Type":"Question","QuestionID":"QID94"},{"Type":"Question","QuestionID":"QID95"},{"Type":"Question","QuestionID":"QID98"},{"Type":"Question","QuestionID":"QID100"},{"Type":"Question","QuestionID":"QID453"},{"Type":"Question","QuestionID":"QID454"},{"Type":"Question","QuestionID":"QID446"},{"Type":"Question","QuestionID":"QID447"},{"Type":"Question","QuestionID":"QID451"},{"Type":"Question","QuestionID":"QID452"},{"Type":"Question","QuestionID":"QID532"},{"Type":"Question","QuestionID":"QID533"},{"Type":"Page Break"},{"Type":"Question","QuestionID":"QID80"},{"Type":"Question","QuestionID":"QID55"},{"Type":"Question","QuestionID":"QID54"},{"Type":"Question","QuestionID":"QID541","SkipLogic":[{"SkipLogicID":6,"ChoiceLocator":"q:\/\/QID541\/SelectableChoice\/1","Condition":"Selected","SkipToDestination":"ENDOFBLOCK","Locator":"q:\/\/QID541\/SelectableChoice\/1","SkipToDescription":"We define a \"sexual partner... <strong>0<\/strong>  <strong>Is Selected<\/strong>","Description":"Condition: <strong title=\"0\">0<\/strong> <strong>Is Selected<\/strong>. Skip To: <strong>End of Block<\/strong>.","QuestionID":"QID541"}]},{"Type":"Question","QuestionID":"QID66","SkipLogic":[{"SkipLogicID":2,"ChoiceLocator":"q:\/\/QID66\/SelectableChoice\/12","Condition":"Selected","SkipToDestination":"ENDOFBLOCK","Locator":"q:\/\/QID66\/SelectableChoice\/12","SkipToDescription":"We define a \"sexual partner... <strong>I didn't have any sexual pa...<\/strong>  <strong>Is Selected<\/strong>","Description":"Condition: <strong title=\"I didn't have any sexual partners in the LAST 12 MONTHS\">I didn't have any sexual pa...<\/strong> <strong>Is Selected<\/strong>. Skip To: <strong>End of Block<\/strong>.","QuestionID":"QID66"}]},{"Type":"Question","QuestionID":"QID68"},{"Type":"Question","QuestionID":"QID56"},{"Type":"Question","QuestionID":"QID57"},{"Type":"Question","QuestionID":"QID432"},{"Type":"Question","QuestionID":"QID58"},{"Type":"Question","QuestionID":"QID433"},{"Type":"Question","QuestionID":"QID434"},{"Type":"Question","QuestionID":"QID435"},{"Type":"Question","QuestionID":"QID59"}],"Options":{"BlockLocking":"false","RandomizeQuestions":"false","BlockVisibility":"Collapsed"}},"5":{"Type":"Standard","SubType":"","Description":"Sexual and reproductive health care","ID":"BL_aYuNqVmyvEvB8oZ","BlockElements":[{"Type":"Question","QuestionID":"QID104"},{"Type":"Question","QuestionID":"QID124"},{"Type":"Question","QuestionID":"QID140"},{"Type":"Question","QuestionID":"QID141"},{"Type":"Question","QuestionID":"QID142"},{"Type":"Question","QuestionID":"QID143"},{"Type":"Question","QuestionID":"QID144"},{"Type":"Question","QuestionID":"QID145"},{"Type":"Question","QuestionID":"QID146"},{"Type":"Question","QuestionID":"QID147"},{"Type":"Question","QuestionID":"QID148"},{"Type":"Question","QuestionID":"QID149"},{"Type":"Question","QuestionID":"QID150"},{"Type":"Question","QuestionID":"QID70"},{"Type":"Page Break"},{"Type":"Question","QuestionID":"QID192"},{"Type":"Question","QuestionID":"QID193"},{"Type":"Question","QuestionID":"QID546"},{"Type":"Question","QuestionID":"QID543"},{"Type":"Question","QuestionID":"QID328"},{"Type":"Question","QuestionID":"QID329"},{"Type":"Question","QuestionID":"QID194"},{"Type":"Question","QuestionID":"QID196"},{"Type":"Question","QuestionID":"QID198"},{"Type":"Question","QuestionID":"QID199"},{"Type":"Question","QuestionID":"QID277"},{"Type":"Question","QuestionID":"QID299"},{"Type":"Question","QuestionID":"QID278"},{"Type":"Page Break"},{"Type":"Question","QuestionID":"QID206","SkipLogic":[{"SkipLogicID":8,"ChoiceLocator":"q:\/\/QID206\/SelectableChoice\/9","Condition":"Selected","SkipToDestination":"QID153","Locator":"q:\/\/QID206\/SelectableChoice\/9","SkipToDescription":"What factors have made it <... <strong>I have not tried to access ...<\/strong>  <strong>Is Selected<\/strong>","Description":"Condition: <strong title=\"I have not tried to access prescription birth control\">I have not tried to access ...<\/strong> <strong>Is Selected<\/strong>. Skip To: <strong>What are the reasons why you have not...<\/strong>.","QuestionID":"QID206"}]},{"Type":"Question","QuestionID":"QID207","SkipLogic":[{"SkipLogicID":9,"ChoiceLocator":"q:\/\/QID207\/SelectableChoice\/8","Condition":"Selected","SkipToDestination":"QID153","Locator":"q:\/\/QID207\/SelectableChoice\/8","SkipToDescription":"What factors have made it <... <strong>I have not tried to access ...<\/strong>  <strong>Is Selected<\/strong>","Description":"Condition: <strong title=\"I have not tried to access prescription ${q:\/\/QID30\/ChoiceTextEntryValue\/2}\">I have not tried to access ...<\/strong> <strong>Is Selected<\/strong>. Skip To: <strong>What are the reasons why you have not...<\/strong>.","QuestionID":"QID207"}]},{"Type":"Question","QuestionID":"QID208"},{"Type":"Question","QuestionID":"QID209"},{"Type":"Page Break"},{"Type":"Question","QuestionID":"QID153"},{"Type":"Page Break"},{"Type":"Question","QuestionID":"QID202"},{"Type":"Question","QuestionID":"QID203"},{"Type":"Question","QuestionID":"QID204"},{"Type":"Question","QuestionID":"QID205"},{"Type":"Question","QuestionID":"QID154"},{"Type":"Question","QuestionID":"QID283"},{"Type":"Question","QuestionID":"QID155"},{"Type":"Question","QuestionID":"QID156"},{"Type":"Question","QuestionID":"QID158"},{"Type":"Question","QuestionID":"QID334"},{"Type":"Question","QuestionID":"QID333"},{"Type":"Page Break"},{"Type":"Question","QuestionID":"QID210","SkipLogic":[{"SkipLogicID":10,"ChoiceLocator":"q:\/\/QID210\/SelectableChoice\/3","Condition":"Selected","SkipToDestination":"QID215","Locator":"q:\/\/QID210\/SelectableChoice\/3","SkipToDescription":"Whether or not you have had... <strong>No<\/strong>  <strong>Is Selected<\/strong>","Description":"Condition: <strong title=\"No\">No<\/strong> <strong>Is Selected<\/strong>. Skip To: <strong>If you needed an abortion now, what t...<\/strong>.","QuestionID":"QID210"},{"SkipLogicID":11,"ChoiceLocator":"q:\/\/QID210\/SelectableChoice\/4","Condition":"Selected","SkipToDestination":"QID215","Locator":"q:\/\/QID210\/SelectableChoice\/4","SkipToDescription":"Whether or not you have had... <strong>I don't remember<\/strong>  <strong>Is Selected<\/strong>","Description":"Condition: <strong title=\"I don't remember\">I don't remember<\/strong> <strong>Is Selected<\/strong>. Skip To: <strong>If you needed an abortion now, what t...<\/strong>.","QuestionID":"QID210"}]},{"Type":"Question","QuestionID":"QID211","SkipLogic":[{"SkipLogicID":12,"ChoiceLocator":"q:\/\/QID211\/SelectableChoice\/3","Condition":"Selected","SkipToDestination":"QID216","Locator":"q:\/\/QID211\/SelectableChoice\/3","SkipToDescription":"Whether or not you have had... <strong>No<\/strong>  <strong>Is Selected<\/strong>","Description":"Condition: <strong title=\"No\">No<\/strong> <strong>Is Selected<\/strong>. Skip To: <strong>If you needed an ${q:\/\/QID31\/ChoiceTe...<\/strong>.","QuestionID":"QID211"},{"SkipLogicID":13,"ChoiceLocator":"q:\/\/QID211\/SelectableChoice\/4","Condition":"Selected","SkipToDestination":"QID216","Locator":"q:\/\/QID211\/SelectableChoice\/4","SkipToDescription":"Whether or not you have had... <strong>I don't remember<\/strong>  <strong>Is Selected<\/strong>","Description":"Condition: <strong title=\"I don't remember\">I don't remember<\/strong> <strong>Is Selected<\/strong>. Skip To: <strong>If you needed an ${q:\/\/QID31\/ChoiceTe...<\/strong>.","QuestionID":"QID211"}]},{"Type":"Question","QuestionID":"QID330"},{"Type":"Question","QuestionID":"QID331"},{"Type":"Question","QuestionID":"QID213"},{"Type":"Question","QuestionID":"QID214"},{"Type":"Question","QuestionID":"QID215"},{"Type":"Question","QuestionID":"QID216"},{"Type":"Question","QuestionID":"QID218"},{"Type":"Question","QuestionID":"QID219"},{"Type":"Page Break"},{"Type":"Question","QuestionID":"QID226"},{"Type":"Question","QuestionID":"QID227"},{"Type":"Question","QuestionID":"QID228"},{"Type":"Question","QuestionID":"QID229"},{"Type":"Question","QuestionID":"QID479"},{"Type":"Question","QuestionID":"QID587"},{"Type":"Question","QuestionID":"QID238"},{"Type":"Question","QuestionID":"QID239"},{"Type":"Question","QuestionID":"QID240"},{"Type":"Question","QuestionID":"QID241"},{"Type":"Question","QuestionID":"QID242"},{"Type":"Question","QuestionID":"QID243"},{"Type":"Question","QuestionID":"QID244"},{"Type":"Question","QuestionID":"QID245"},{"Type":"Question","QuestionID":"QID230"},{"Type":"Question","QuestionID":"QID231"},{"Type":"Page Break"},{"Type":"Question","QuestionID":"QID232"},{"Type":"Question","QuestionID":"QID233"},{"Type":"Question","QuestionID":"QID234"},{"Type":"Question","QuestionID":"QID235"},{"Type":"Question","QuestionID":"QID236"},{"Type":"Question","QuestionID":"QID237"},{"Type":"Question","QuestionID":"QID246"},{"Type":"Question","QuestionID":"QID305"},{"Type":"Question","QuestionID":"QID247"},{"Type":"Question","QuestionID":"QID496"},{"Type":"Page Break"},{"Type":"Question","QuestionID":"QID254"},{"Type":"Question","QuestionID":"QID255"},{"Type":"Question","QuestionID":"QID248"},{"Type":"Question","QuestionID":"QID249"},{"Type":"Question","QuestionID":"QID251"},{"Type":"Question","QuestionID":"QID250"},{"Type":"Question","QuestionID":"QID252"},{"Type":"Question","QuestionID":"QID253"},{"Type":"Page Break"},{"Type":"Question","QuestionID":"QID257"},{"Type":"Question","QuestionID":"QID258"},{"Type":"Question","QuestionID":"QID259"},{"Type":"Question","QuestionID":"QID260"},{"Type":"Question","QuestionID":"QID261"},{"Type":"Question","QuestionID":"QID262"},{"Type":"Question","QuestionID":"QID263"},{"Type":"Question","QuestionID":"QID264"}],"Options":{"BlockLocking":"false","RandomizeQuestions":"false","BlockVisibility":"Collapsed"}},"6":{"Type":"Standard","SubType":"","Description":"Quality of health care","ID":"BL_6umnG4Q8QkUYnGd","BlockElements":[{"Type":"Question","QuestionID":"QID176"},{"Type":"Question","QuestionID":"QID441"},{"Type":"Question","QuestionID":"QID438"},{"Type":"Question","QuestionID":"QID437"},{"Type":"Question","QuestionID":"QID440"},{"Type":"Question","QuestionID":"QID180"},{"Type":"Question","QuestionID":"QID481"},{"Type":"Question","QuestionID":"QID182"}],"Options":{"BlockLocking":"false","RandomizeQuestions":"false","BlockVisibility":"Collapsed"}},"7":{"Type":"Standard","SubType":"","Description":"Sociodemographic characteristics","ID":"BL_6Gv7sBi4f2ywYO9","BlockElements":[{"Type":"Question","QuestionID":"QID159"},{"Type":"Question","QuestionID":"QID160"},{"Type":"Question","QuestionID":"QID161"},{"Type":"Question","QuestionID":"QID505"},{"Type":"Question","QuestionID":"QID162"},{"Type":"Question","QuestionID":"QID163"},{"Type":"Question","QuestionID":"QID482"},{"Type":"Question","QuestionID":"QID492"},{"Type":"Question","QuestionID":"QID491"},{"Type":"Question","QuestionID":"QID494"},{"Type":"Question","QuestionID":"QID168"},{"Type":"Question","QuestionID":"QID164"},{"Type":"Question","QuestionID":"QID165"},{"Type":"Question","QuestionID":"QID166"},{"Type":"Question","QuestionID":"QID167"},{"Type":"Question","QuestionID":"QID171"},{"Type":"Question","QuestionID":"QID169"},{"Type":"Question","QuestionID":"QID170"},{"Type":"Question","QuestionID":"QID172","SkipLogic":[{"SkipLogicID":20,"ChoiceLocator":"q:\/\/QID172\/SelectableChoice\/1","Condition":"Selected","SkipToDestination":"QID173","Locator":"q:\/\/QID172\/SelectableChoice\/1","SkipToDescription":"Are you currently covered b... <strong>No<\/strong>  <strong>Is Selected<\/strong>","Description":"Condition: <strong title=\"No\">No<\/strong> <strong>Is Selected<\/strong>. Skip To: <strong>Are you a current or former member of...<\/strong>.","QuestionID":"QID172"},{"SkipLogicID":59,"ChoiceLocator":"q:\/\/QID172\/SelectableChoice\/3","Condition":"Selected","SkipToDestination":"QID173","Locator":"q:\/\/QID172\/SelectableChoice\/3","SkipToDescription":"Are you currently covered b... <strong>I don't know<\/strong>  <strong>Is Selected<\/strong>","Description":"Condition: <strong title=\"I don't know\">I don't know<\/strong> <strong>Is Selected<\/strong>. Skip To: <strong>Are you a current or former member of...<\/strong>.","QuestionID":"QID172"}]},{"Type":"Question","QuestionID":"QID174"},{"Type":"Question","QuestionID":"QID173"},{"Type":"Question","QuestionID":"QID611"}],"Options":{"BlockLocking":"false","RandomizeQuestions":"false","BlockVisibility":"Collapsed"}},"10":{"Type":"Standard","SubType":"","Description":"Pregnancy history","ID":"BL_aY07BXhjza0VKjH","BlockElements":[{"Type":"Question","QuestionID":"QID421"},{"Type":"Question","QuestionID":"QID423"},{"Type":"Question","QuestionID":"QID425"},{"Type":"Question","QuestionID":"QID428"},{"Type":"Question","QuestionID":"QID443"}],"Options":{"BlockLocking":"false","RandomizeQuestions":"false","BlockVisibility":"Collapsed","Looping":"Question","LoopingOptions":{"Locator":"q:\/\/QID102\/LoopAndMerge\/MergeOnNumericResponse?v=8","QID":"QID102","ChoiceGroupLocator":"q:\/\/QID102\/LoopAndMerge\/MergeOnNumericResponse","Static":{"1":{"2":"first"},"2":{"2":"second"},"3":{"2":"third"},"4":{"2":"fourth"},"5":{"2":"fifth"},"6":{"2":"sixth"},"7":{"2":"seventh"},"8":{"2":"eighth"}},"Randomization":"None"}}},"11":{"Type":"Standard","SubType":"","Description":"Pregnancy and health care","ID":"BL_blum3Omo8CsdVpH","BlockElements":[{"Type":"Question","QuestionID":"QID455"},{"Type":"Question","QuestionID":"QID457"},{"Type":"Question","QuestionID":"QID458"},{"Type":"Question","QuestionID":"QID460"},{"Type":"Question","QuestionID":"QID461"},{"Type":"Question","QuestionID":"QID462"},{"Type":"Question","QuestionID":"QID464"},{"Type":"Question","QuestionID":"QID466"},{"Type":"Question","QuestionID":"QID467"},{"Type":"Question","QuestionID":"QID468"},{"Type":"Question","QuestionID":"QID469"},{"Type":"Question","QuestionID":"QID470"},{"Type":"Question","QuestionID":"QID471"},{"Type":"Question","QuestionID":"QID473"},{"Type":"Question","QuestionID":"QID474"},{"Type":"Question","QuestionID":"QID475"},{"Type":"Question","QuestionID":"QID483"},{"Type":"Question","QuestionID":"QID484"},{"Type":"Question","QuestionID":"QID487"},{"Type":"Question","QuestionID":"QID485"},{"Type":"Question","QuestionID":"QID488"},{"Type":"Question","QuestionID":"QID486"},{"Type":"Question","QuestionID":"QID489"}],"Options":{"BlockLocking":"false","RandomizeQuestions":"false","BlockVisibility":"Collapsed"}},"14":{"Type":"Standard","SubType":"","Description":"Gender Identity Screening Block","ID":"BL_ewYxbn9W4myIuhL","Options":{"BlockLocking":"false","RandomizeQuestions":"false","BlockVisibility":"Expanded"},"BlockElements":[{"Type":"Question","QuestionID":"QID510"},{"Type":"Question","QuestionID":"QID4"},{"Type":"Question","QuestionID":"QID5"}]},"15":{"Type":"Standard","SubType":"","Description":"Intersex Screening Block","ID":"BL_eyOzE2uB89HFMGh","BlockElements":[{"Type":"Question","QuestionID":"QID274"},{"Type":"Question","QuestionID":"QID37"},{"Type":"Question","QuestionID":"QID338"}],"Options":{"BlockLocking":"false","RandomizeQuestions":"false","BlockVisibility":"Collapsed"}},"19":{"Type":"Standard","SubType":"","Description":"Birth control","ID":"BL_57QZ4u0DKWFrMmV","BlockElements":[{"Type":"Question","QuestionID":"QID518","SkipLogic":[{"SkipLogicID":40,"ChoiceLocator":"q:\/\/QID518\/SelectableChoice\/5","Condition":"Selected","SkipToDestination":"ENDOFBLOCK","Locator":"q:\/\/QID518\/SelectableChoice\/5","SkipToDescription":"<b>Now we would like to ask... <strong>I don't know<\/strong>  <strong>Is Selected<\/strong>","Description":"Condition: <strong title=\"I don't know\">I don't know<\/strong> <strong>Is Selected<\/strong>. Skip To: <strong>End of Block<\/strong>.","QuestionID":"QID518"},{"SkipLogicID":41,"ChoiceLocator":"q:\/\/QID518\/SelectableChoice\/4","Condition":"Selected","SkipToDestination":"ENDOFBLOCK","Locator":"q:\/\/QID518\/SelectableChoice\/4","SkipToDescription":"<b>Now we would like to ask... <strong>No<\/strong>  <strong>Is Selected<\/strong>","Description":"Condition: <strong title=\"No\">No<\/strong> <strong>Is Selected<\/strong>. Skip To: <strong>End of Block<\/strong>.","QuestionID":"QID518"}]},{"Type":"Question","QuestionID":"QID522","SkipLogic":[{"SkipLogicID":42,"ChoiceLocator":"q:\/\/QID522\/SelectableChoice\/2","Condition":"Selected","SkipToDestination":"ENDOFBLOCK","Locator":"q:\/\/QID522\/SelectableChoice\/2","SkipToDescription":"<strong>Now we would like t... <strong>No<\/strong>  <strong>Is Selected<\/strong>","Description":"Condition: <strong title=\"No\">No<\/strong> <strong>Is Selected<\/strong>. Skip To: <strong>End of Block<\/strong>.","QuestionID":"QID522"},{"SkipLogicID":43,"ChoiceLocator":"q:\/\/QID522\/SelectableChoice\/4","Condition":"Selected","SkipToDestination":"ENDOFBLOCK","Locator":"q:\/\/QID522\/SelectableChoice\/4","SkipToDescription":"<strong>Now we would like t... <strong>I don't know<\/strong>  <strong>Is Selected<\/strong>","Description":"Condition: <strong title=\"I don't know\">I don't know<\/strong> <strong>Is Selected<\/strong>. Skip To: <strong>End of Block<\/strong>.","QuestionID":"QID522"}]},{"Type":"Question","QuestionID":"QID519","SkipLogic":[{"SkipLogicID":44,"ChoiceLocator":"q:\/\/QID519\/SelectableChoice\/2","Condition":"Selected","SkipToDestination":"ENDOFBLOCK","Locator":"q:\/\/QID519\/SelectableChoice\/2","SkipToDescription":"<strong>Now we would like t... <strong>No<\/strong>  <strong>Is Selected<\/strong>","Description":"Condition: <strong title=\"No\">No<\/strong> <strong>Is Selected<\/strong>. Skip To: <strong>End of Block<\/strong>.","QuestionID":"QID519"},{"SkipLogicID":45,"ChoiceLocator":"q:\/\/QID519\/SelectableChoice\/3","Condition":"Selected","SkipToDestination":"ENDOFBLOCK","Locator":"q:\/\/QID519\/SelectableChoice\/3","SkipToDescription":"<strong>Now we would like t... <strong>I don't know<\/strong>  <strong>Is Selected<\/strong>","Description":"Condition: <strong title=\"I don't know\">I don't know<\/strong> <strong>Is Selected<\/strong>. Skip To: <strong>End of Block<\/strong>.","QuestionID":"QID519"}]},{"Type":"Question","QuestionID":"QID520","SkipLogic":[{"SkipLogicID":46,"ChoiceLocator":"q:\/\/QID520\/SelectableChoice\/2","Condition":"Selected","SkipToDestination":"ENDOFBLOCK","Locator":"q:\/\/QID520\/SelectableChoice\/2","SkipToDescription":"<strong>Now we would like t... <strong>No<\/strong>  <strong>Is Selected<\/strong>","Description":"Condition: <strong title=\"No\">No<\/strong> <strong>Is Selected<\/strong>. Skip To: <strong>End of Block<\/strong>.","QuestionID":"QID520"},{"SkipLogicID":47,"ChoiceLocator":"q:\/\/QID520\/SelectableChoice\/3","Condition":"Selected","SkipToDestination":"ENDOFBLOCK","Locator":"q:\/\/QID520\/SelectableChoice\/3","SkipToDescription":"<strong>Now we would like t... <strong>I don't know<\/strong>  <strong>Is Selected<\/strong>","Description":"Condition: <strong title=\"I don't know\">I don't know<\/strong> <strong>Is Selected<\/strong>. Skip To: <strong>End of Block<\/strong>.","QuestionID":"QID520"}]},{"Type":"Question","QuestionID":"QID191"},{"Type":"Question","QuestionID":"QID267"},{"Type":"Question","QuestionID":"QID268"},{"Type":"Question","QuestionID":"QID269"},{"Type":"Question","QuestionID":"QID270"},{"Type":"Question","QuestionID":"QID271"},{"Type":"Question","QuestionID":"QID272"},{"Type":"Question","QuestionID":"QID273"},{"Type":"Page Break"},{"Type":"Question","QuestionID":"QID151"},{"Type":"Page Break"},{"Type":"Question","QuestionID":"QID476"},{"Type":"Page Break"},{"Type":"Question","QuestionID":"QID529","SkipLogic":[{"SkipLogicID":4918,"ChoiceLocator":"q:\/\/QID529\/SelectableChoice\/38","Condition":"Selected","SkipToDestination":"QID497","Locator":"q:\/\/QID529\/SelectableChoice\/38","SkipToDescription":"Which methods of \"birth con... <strong>I have only ever used birth...<\/strong>  <strong>Is Selected<\/strong>","Description":"Condition: <strong title=\"I have only ever used birth control for pregnancy prevention\">I have only ever used birth...<\/strong> <strong>Is Selected<\/strong>. Skip To: <strong>Have you ever relied on testosterone ...<\/strong>.","QuestionID":"QID529"}]},{"Type":"Page Break"},{"Type":"Question","QuestionID":"QID530"},{"Type":"Page Break"},{"Type":"Page Break"},{"Type":"Question","QuestionID":"QID497"},{"Type":"Question","QuestionID":"QID498"},{"Type":"Question","QuestionID":"QID157"},{"Type":"Question","QuestionID":"QID184"},{"Type":"Question","QuestionID":"QID185"},{"Type":"Question","QuestionID":"QID186"},{"Type":"Question","QuestionID":"QID187"},{"Type":"Question","QuestionID":"QID188"},{"Type":"Question","QuestionID":"QID189"},{"Type":"Question","QuestionID":"QID190"}],"Options":{"BlockLocking":"false","RandomizeQuestions":"false","BlockVisibility":"Expanded"}},"20":{"Type":"Standard","SubType":"","Description":"Fertility desires","ID":"BL_6m7EDqLFsbMcHm5","BlockElements":[{"Type":"Question","QuestionID":"QID82","SkipLogic":[{"SkipLogicID":25,"ChoiceLocator":"q:\/\/QID82\/SelectableChoice\/2","Condition":"Selected","SkipToDestination":"QID88","Locator":"q:\/\/QID82\/SelectableChoice\/2","SkipToDescription":"Would you like to get pregn... <strong>No<\/strong>  <strong>Is Selected<\/strong>","Description":"Condition: <strong title=\"No\">No<\/strong> <strong>Is Selected<\/strong>. Skip To: <strong>Do you consider yourself to be at ris...<\/strong>.","QuestionID":"QID82"},{"SkipLogicID":26,"ChoiceLocator":"q:\/\/QID82\/SelectableChoice\/3","Condition":"Selected","SkipToDestination":"QID88","Locator":"q:\/\/QID82\/SelectableChoice\/3","SkipToDescription":"Would you like to get pregn... <strong>I don't know<\/strong>  <strong>Is Selected<\/strong>","Description":"Condition: <strong title=\"I don't know\">I don't know<\/strong> <strong>Is Selected<\/strong>. Skip To: <strong>Do you consider yourself to be at ris...<\/strong>.","QuestionID":"QID82"}]},{"Type":"Question","QuestionID":"QID83","SkipLogic":[{"SkipLogicID":27,"ChoiceLocator":"q:\/\/QID83\/SelectableChoice\/2","Condition":"Selected","SkipToDestination":"QID89","Locator":"q:\/\/QID83\/SelectableChoice\/2","SkipToDescription":"Would you like to get ${q:\/... <strong>No<\/strong>  <strong>Is Selected<\/strong>","Description":"Condition: <strong title=\"No\">No<\/strong> <strong>Is Selected<\/strong>. Skip To: <strong>Do you consider yourself to be at ris...<\/strong>.","QuestionID":"QID83"},{"SkipLogicID":28,"ChoiceLocator":"q:\/\/QID83\/SelectableChoice\/3","Condition":"Selected","SkipToDestination":"QID89","Locator":"q:\/\/QID83\/SelectableChoice\/3","SkipToDescription":"Would you like to get ${q:\/... <strong>I don't know<\/strong>  <strong>Is Selected<\/strong>","Description":"Condition: <strong title=\"I don't know\">I don't know<\/strong> <strong>Is Selected<\/strong>. Skip To: <strong>Do you consider yourself to be at ris...<\/strong>.","QuestionID":"QID83"}]},{"Type":"Question","QuestionID":"QID84","SkipLogic":[{"SkipLogicID":32,"ChoiceLocator":"q:\/\/QID84\/SelectableChoice\/1","Condition":"Selected","SkipToDestination":"QID88","Locator":"q:\/\/QID84\/SelectableChoice\/1","SkipToDescription":"Would you like to get pregn... <strong>Yes<\/strong>  <strong>Is Selected<\/strong>","Description":"Condition: <strong title=\"Yes\">Yes<\/strong> <strong>Is Selected<\/strong>. Skip To: <strong>Do you consider yourself to be at ris...<\/strong>.","QuestionID":"QID84"},{"SkipLogicID":33,"ChoiceLocator":"q:\/\/QID84\/SelectableChoice\/3","Condition":"Selected","SkipToDestination":"QID88","Locator":"q:\/\/QID84\/SelectableChoice\/3","SkipToDescription":"Would you like to get pregn... <strong>I don't know<\/strong>  <strong>Is Selected<\/strong>","Description":"Condition: <strong title=\"I don't know\">I don't know<\/strong> <strong>Is Selected<\/strong>. Skip To: <strong>Do you consider yourself to be at ris...<\/strong>.","QuestionID":"QID84"}]},{"Type":"Question","QuestionID":"QID85","SkipLogic":[{"SkipLogicID":35,"ChoiceLocator":"q:\/\/QID85\/SelectableChoice\/1","Condition":"Selected","SkipToDestination":"QID89","Locator":"q:\/\/QID85\/SelectableChoice\/1","SkipToDescription":"Would you like to get ${q:\/... <strong>Yes<\/strong>  <strong>Is Selected<\/strong>","Description":"Condition: <strong title=\"Yes\">Yes<\/strong> <strong>Is Selected<\/strong>. Skip To: <strong>Do you consider yourself to be at ris...<\/strong>.","QuestionID":"QID85"},{"SkipLogicID":36,"ChoiceLocator":"q:\/\/QID85\/SelectableChoice\/3","Condition":"Selected","SkipToDestination":"QID89","Locator":"q:\/\/QID85\/SelectableChoice\/3","SkipToDescription":"Would you like to get ${q:\/... <strong>I don't know<\/strong>  <strong>Is Selected<\/strong>","Description":"Condition: <strong title=\"I don't know\">I don't know<\/strong> <strong>Is Selected<\/strong>. Skip To: <strong>Do you consider yourself to be at ris...<\/strong>.","QuestionID":"QID85"}]},{"Type":"Question","QuestionID":"QID86"},{"Type":"Question","QuestionID":"QID87"},{"Type":"Question","QuestionID":"QID88"},{"Type":"Question","QuestionID":"QID89"},{"Type":"Question","QuestionID":"QID90"},{"Type":"Question","QuestionID":"QID91"}],"Options":{"BlockLocking":"false","RandomizeQuestions":"false","BlockVisibility":"Collapsed"}},"21":{"Type":"Standard","SubType":"","Description":"Current pregnancy","ID":"BL_3DC2eocxl5ccecB","BlockElements":[{"Type":"Question","QuestionID":"QID102","SkipLogic":[{"SkipLogicID":32,"ChoiceLocator":"q:\/\/QID102\/ChoiceTextEntryValue","Condition":"EqualTo","SkipToDestination":"ENDOFBLOCK","Locator":"q:\/\/QID102\/ChoiceTextEntryValue","SkipToDescription":"How many times have you bee... <strong>How many times have you bee...<\/strong>  <strong>Is Equal to 0<\/strong>","Description":"Condition: <strong title=\"How many times have you been pregnant?\">How many times have you bee...<\/strong> <strong>Is Equal to 0<\/strong>. Skip To: <strong>End of Block<\/strong>.","Value":"0","QuestionID":"QID102"}]},{"Type":"Question","QuestionID":"QID412","SkipLogic":[{"SkipLogicID":31,"ChoiceLocator":"q:\/\/QID412\/ChoiceTextEntryValue","Condition":"EqualTo","SkipToDestination":"ENDOFBLOCK","Locator":"q:\/\/QID412\/ChoiceTextEntryValue","SkipToDescription":"How many times have you bee... <strong>How many times have you bee...<\/strong>  <strong>Is Equal to 0<\/strong>","Description":"Condition: <strong title=\"How many times have you been ${q:\/\/QID28\/ChoiceTextEntryValue\/2}?\">How many times have you bee...<\/strong> <strong>Is Equal to 0<\/strong>. Skip To: <strong>End of Block<\/strong>.","Value":"0","QuestionID":"QID412"},{"SkipLogicID":37,"ChoiceLocator":"q:\/\/QID412\/ChoiceTextEntryValue","Condition":"Empty","SkipToDestination":"ENDOFBLOCK","Locator":"q:\/\/QID412\/ChoiceTextEntryValue","SkipToDescription":"How many times have you bee... <strong>How many times have you bee...<\/strong>  <strong>Is Empty<\/strong>","Description":"Condition: <strong title=\"How many times have you been ${q:\/\/QID28\/ChoiceTextEntryValue\/2}?\">How many times have you bee...<\/strong> <strong>Is Empty<\/strong>. Skip To: <strong>End of Block<\/strong>.","QuestionID":"QID412"}]},{"Type":"Question","QuestionID":"QID413"},{"Type":"Question","QuestionID":"QID414"}],"Options":{"BlockLocking":"false","RandomizeQuestions":"false","BlockVisibility":"Collapsed"}},"23":{"Type":"Standard","SubType":"","Description":"Pregnancy history w piped in language","ID":"BL_9EJPBE1hP1EklPn","BlockElements":[{"Type":"Question","QuestionID":"QID595"},{"Type":"Question","QuestionID":"QID597"},{"Type":"Question","QuestionID":"QID599"},{"Type":"Question","QuestionID":"QID600"},{"Type":"Question","QuestionID":"QID602"}],"Options":{"BlockLocking":false,"RandomizeQuestions":"false","BlockVisibility":"Collapsed","Looping":"Question","LoopingOptions":{"Locator":"q:\/\/QID412\/LoopAndMerge\/MergeOnNumericResponse?v=8","QID":"QID412","ChoiceGroupLocator":"q:\/\/QID412\/LoopAndMerge\/MergeOnNumericResponse","Static":{"1":{"2":"first"},"2":{"2":"second"},"3":{"2":"third"},"4":{"2":"fourth"},"5":{"2":"fifth"},"6":{"2":"sixth"},"7":{"2":"seventh"},"8":{"2":"eighth"}},"Randomization":"None"}}},"24":{"Type":"Standard","SubType":"","Description":"Age Screening Block","ID":"BL_ex7ocBmQ5nf9k5T","Options":{"BlockLocking":"false","RandomizeQuestions":"false","BlockVisibility":"Collapsed"},"BlockElements":[{"Type":"Question","QuestionID":"QID613"},{"Type":"Page Break"},{"Type":"Question","QuestionID":"QID612"}]},"25":{"Type":"Standard","SubType":"","Description":"Country Screening Block","ID":"BL_5tk8gJzWt5Kk4QZ","Options":{"BlockLocking":"false","RandomizeQuestions":"false","BlockVisibility":"Collapsed"},"BlockElements":[{"Type":"Question","QuestionID":"QID619"}]},"26":{"Type":"Standard","SubType":"","Description":"PRIDE Study Participant Screening Block","ID":"BL_40LVMweg7u2pSiV","Options":{"BlockLocking":"false","RandomizeQuestions":"false","BlockVisibility":"Collapsed"},"BlockElements":[{"Type":"Question","QuestionID":"QID620"}]},"27":{"Type":"Standard","SubType":"","Description":"Consent Screening Block","ID":"BL_6yvg9LJRTV7MlyB","Options":{"BlockLocking":"false","RandomizeQuestions":"false","BlockVisibility":"Collapsed"},"BlockElements":[{"Type":"Question","QuestionID":"QID617"}]},"28":{"Type":"Standard","SubType":"","Description":"Email Block","ID":"BL_6rLu9bP9lT3Fvet","BlockElements":[{"Type":"Question","QuestionID":"QID621"}],"Options":{"BlockLocking":"false","RandomizeQuestions":"false","BlockVisibility":"Collapsed"}}}},{"SurveyID":"SV_bK1zvICzqSrAmrj","Element":"FL","PrimaryAttribute":"Survey Flow","SecondaryAttribute":null,"TertiaryAttribute":null,"Payload":{"Type":"Root","FlowID":"FL_1","Flow":[{"Type":"EmbeddedData","FlowID":"FL_83","EmbeddedData":[{"Description":"pid","Type":"Recipient","Field":"pid","VariableType":"String","DataVisibility":[],"AnalyzeText":false},{"Description":"status","Type":"Recipient","Field":"status","VariableType":"String","DataVisibility":[],"AnalyzeText":false},{"Description":"testuser","Type":"Recipient","Field":"testuser","VariableType":"String","DataVisibility":[],"AnalyzeText":false},{"Description":"fname","Type":"Recipient","Field":"fname","VariableType":"String","DataVisibility":[],"AnalyzeText":false},{"Description":"email1","Type":"Recipient","Field":"email1","VariableType":"String","DataVisibility":[],"AnalyzeText":false},{"Description":"email1_verified","Type":"Recipient","Field":"email1_verified","VariableType":"String","DataVisibility":[],"AnalyzeText":false},{"Description":"email_allowed","Type":"Recipient","Field":"email_allowed","VariableType":"String","DataVisibility":[],"AnalyzeText":false},{"Description":"telephone1","Type":"Recipient","Field":"telephone1","VariableType":"String","DataVisibility":[],"AnalyzeText":false},{"Description":"telephone1_verified","Type":"Recipient","Field":"telephone1_verified","VariableType":"String","DataVisibility":[],"AnalyzeText":false},{"Description":"sms_allowed","Type":"Recipient","Field":"sms_allowed","VariableType":"String","DataVisibility":[],"AnalyzeText":false},{"Description":"dob","Type":"Recipient","Field":"dob","VariableType":"String","DataVisibility":[],"AnalyzeText":false},{"Description":"zip","Type":"Recipient","Field":"zip","VariableType":"String","DataVisibility":[],"AnalyzeText":false},{"Description":"asexual","Type":"Recipient","Field":"asexual","VariableType":"String","DataVisibility":[],"AnalyzeText":false},{"Description":"bisexual","Type":"Recipient","Field":"bisexual","VariableType":"String","DataVisibility":[],"AnalyzeText":false},{"Description":"gay","Type":"Recipient","Field":"gay","VariableType":"String","DataVisibility":[],"AnalyzeText":false},{"Description":"lesbian","Type":"Recipient","Field":"lesbian","VariableType":"String","DataVisibility":[],"AnalyzeText":false},{"Description":"queer","Type":"Recipient","Field":"queer","VariableType":"String","DataVisibility":[],"AnalyzeText":false},{"Description":"questioning","Type":"Recipient","Field":"questioning","VariableType":"String","DataVisibility":[],"AnalyzeText":false},{"Description":"straight","Type":"Recipient","Field":"straight","VariableType":"String","DataVisibility":[],"AnalyzeText":false},{"Description":"samegenderloving","Type":"Recipient","Field":"samegenderloving","VariableType":"String","DataVisibility":[],"AnalyzeText":false},{"Description":"pansexual","Type":"Recipient","Field":"pansexual","VariableType":"String","DataVisibility":[],"AnalyzeText":false},{"Description":"so_other","Type":"Recipient","Field":"so_other","VariableType":"String","DataVisibility":[],"AnalyzeText":false},{"Description":"genderqueer","Type":"Recipient","Field":"genderqueer","VariableType":"String","DataVisibility":[],"AnalyzeText":false},{"Description":"man","Type":"Recipient","Field":"man","VariableType":"String","DataVisibility":[],"AnalyzeText":false},{"Description":"transman","Type":"Recipient","Field":"transman","VariableType":"String","DataVisibility":[],"AnalyzeText":false},{"Description":"woman","Type":"Recipient","Field":"woman","VariableType":"String","DataVisibility":[],"AnalyzeText":false},{"Description":"transwoman","Type":"Recipient","Field":"transwoman","VariableType":"String","DataVisibility":[],"AnalyzeText":false},{"Description":"gi_other","Type":"Recipient","Field":"gi_other","VariableType":"String","DataVisibility":[],"AnalyzeText":false},{"Description":"intersex","Type":"Recipient","Field":"intersex","VariableType":"String","DataVisibility":[],"AnalyzeText":false},{"Description":"male","Type":"Recipient","Field":"male","VariableType":"String","DataVisibility":[],"AnalyzeText":false},{"Description":"amerindian","Type":"Recipient","Field":"amerindian","VariableType":"String","DataVisibility":[],"AnalyzeText":false},{"Description":"asian","Type":"Recipient","Field":"asian","VariableType":"String","DataVisibility":[],"AnalyzeText":false},{"Description":"black","Type":"Recipient","Field":"black","VariableType":"String","DataVisibility":[],"AnalyzeText":false},{"Description":"hawaiian","Type":"Recipient","Field":"hawaiian","VariableType":"String","DataVisibility":[],"AnalyzeText":false},{"Description":"white","Type":"Recipient","Field":"white","VariableType":"String","DataVisibility":[],"AnalyzeText":false},{"Description":"race_other","Type":"Recipient","Field":"race_other","VariableType":"String","DataVisibility":[],"AnalyzeText":false},{"Description":"mena","Type":"Recipient","Field":"mena","VariableType":"String","DataVisibility":[],"AnalyzeText":false},{"Description":"immigrant","Type":"Recipient","Field":"immigrant","VariableType":"String","DataVisibility":[],"AnalyzeText":false},{"Description":"hispanic","Type":"Recipient","Field":"hispanic","VariableType":"String","DataVisibility":[],"AnalyzeText":false},{"Description":"language","Type":"Recipient","Field":"language","VariableType":"String","DataVisibility":[],"AnalyzeText":false},{"Description":"education","Type":"Recipient","Field":"education","VariableType":"String","DataVisibility":[],"AnalyzeText":false},{"Description":"weight_unit","Type":"Recipient","Field":"weight_unit","VariableType":"String","DataVisibility":[],"AnalyzeText":false},{"Description":"height1_unit","Type":"Recipient","Field":"height1_unit","VariableType":"String","DataVisibility":[],"AnalyzeText":false},{"Description":"height2_unit","Type":"Recipient","Field":"height2_unit","VariableType":"String","DataVisibility":[],"AnalyzeText":false},{"Description":"reflux","Type":"Recipient","Field":"reflux","VariableType":"String","DataVisibility":[],"AnalyzeText":false},{"Description":"cad","Type":"Recipient","Field":"cad","VariableType":"String","DataVisibility":[],"AnalyzeText":false},{"Description":"liverdz","Type":"Recipient","Field":"liverdz","VariableType":"String","DataVisibility":[],"AnalyzeText":false},{"Description":"anemia","Type":"Recipient","Field":"anemia","VariableType":"String","DataVisibility":[],"AnalyzeText":false},{"Description":"depression","Type":"Recipient","Field":"depression","VariableType":"String","DataVisibility":[],"AnalyzeText":false},{"Description":"sle","Type":"Recipient","Field":"sle","VariableType":"String","DataVisibility":[],"AnalyzeText":false},{"Description":"angina","Type":"Recipient","Field":"angina","VariableType":"String","DataVisibility":[],"AnalyzeText":false},{"Description":"dm","Type":"Recipient","Field":"dm","VariableType":"String","DataVisibility":[],"AnalyzeText":false},{"Description":"anxiety","Type":"Recipient","Field":"anxiety","VariableType":"String","DataVisibility":[],"AnalyzeText":false},{"Description":"dm_borderline","Type":"Recipient","Field":"dm_borderline","VariableType":"String","DataVisibility":[],"AnalyzeText":false},{"Description":"migraine","Type":"Recipient","Field":"migraine","VariableType":"String","DataVisibility":[],"AnalyzeText":false},{"Description":"asthma","Type":"Recipient","Field":"asthma","VariableType":"String","DataVisibility":[],"AnalyzeText":false},{"Description":"ed","Type":"Recipient","Field":"ed","VariableType":"String","DataVisibility":[],"AnalyzeText":false},{"Description":"osa","Type":"Recipient","Field":"osa","VariableType":"String","DataVisibility":[],"AnalyzeText":false},{"Description":"afib","Type":"Recipient","Field":"afib","VariableType":"String","DataVisibility":[],"AnalyzeText":false},{"Description":"glaucoma","Type":"Recipient","Field":"glaucoma","VariableType":"String","DataVisibility":[],"AnalyzeText":false},{"Description":"pvd","Type":"Recipient","Field":"pvd","VariableType":"String","DataVisibility":[],"AnalyzeText":false},{"Description":"bph","Type":"Recipient","Field":"bph","VariableType":"String","DataVisibility":[],"AnalyzeText":false},{"Description":"mi","Type":"Recipient","Field":"mi","VariableType":"String","DataVisibility":[],"AnalyzeText":false},{"Description":"psoriasis","Type":"Recipient","Field":"psoriasis","VariableType":"String","DataVisibility":[],"AnalyzeText":false},{"Description":"bipolar","Type":"Recipient","Field":"bipolar","VariableType":"String","DataVisibility":[],"AnalyzeText":false},{"Description":"murmur","Type":"Recipient","Field":"murmur","VariableType":"String","DataVisibility":[],"AnalyzeText":false},{"Description":"pe","Type":"Recipient","Field":"pe","VariableType":"String","DataVisibility":[],"AnalyzeText":false},{"Description":"cancer","Type":"Recipient","Field":"cancer","VariableType":"String","DataVisibility":[],"AnalyzeText":false},{"Description":"hld","Type":"Recipient","Field":"hld","VariableType":"String","DataVisibility":[],"AnalyzeText":false},{"Description":"epilepsy","Type":"Recipient","Field":"epilepsy","VariableType":"String","DataVisibility":[],"AnalyzeText":false},{"Description":"cataract","Type":"Recipient","Field":"cataract","VariableType":"String","DataVisibility":[],"AnalyzeText":false},{"Description":"hiv","Type":"Recipient","Field":"hiv","VariableType":"String","DataVisibility":[],"AnalyzeText":false},{"Description":"cva","Type":"Recipient","Field":"cva","VariableType":"String","DataVisibility":[],"AnalyzeText":false},{"Description":"ckd","Type":"Recipient","Field":"ckd","VariableType":"String","DataVisibility":[],"AnalyzeText":false},{"Description":"htn","Type":"Recipient","Field":"htn","VariableType":"String","DataVisibility":[],"AnalyzeText":false},{"Description":"thyroid","Type":"Recipient","Field":"thyroid","VariableType":"String","DataVisibility":[],"AnalyzeText":false},{"Description":"copd","Type":"Recipient","Field":"copd","VariableType":"String","DataVisibility":[],"AnalyzeText":false},{"Description":"ibd","Type":"Recipient","Field":"ibd","VariableType":"String","DataVisibility":[],"AnalyzeText":false},{"Description":"ulcer","Type":"Recipient","Field":"ulcer","VariableType":"String","DataVisibility":[],"AnalyzeText":false},{"Description":"coag","Type":"Recipient","Field":"coag","VariableType":"String","DataVisibility":[],"AnalyzeText":false},{"Description":"ibs","Type":"Recipient","Field":"ibs","VariableType":"String","DataVisibility":[],"AnalyzeText":false},{"Description":"chf","Type":"Recipient","Field":"chf","VariableType":"String","DataVisibility":[],"AnalyzeText":false},{"Description":"stone","Type":"Recipient","Field":"stone","VariableType":"String","DataVisibility":[],"AnalyzeText":false},{"Description":"no_pmh","Type":"Recipient","Field":"no_pmh","VariableType":"String","DataVisibility":[],"AnalyzeText":false},{"Description":"ui","Type":"Recipient","Field":"ui","VariableType":"String","DataVisibility":[],"AnalyzeText":false},{"Description":"cpp","Type":"Recipient","Field":"cpp","VariableType":"String","DataVisibility":[],"AnalyzeText":false},{"Description":"lbp","Type":"Recipient","Field":"lbp","VariableType":"String","DataVisibility":[],"AnalyzeText":false},{"Description":"arthritis","Type":"Recipient","Field":"arthritis","VariableType":"String","DataVisibility":[],"AnalyzeText":false},{"Description":"no_sx","Type":"Recipient","Field":"no_sx","VariableType":"String","DataVisibility":[],"AnalyzeText":false},{"Description":"stent","Type":"Recipient","Field":"stent","VariableType":"String","DataVisibility":[],"AnalyzeText":false},{"Description":"ccy","Type":"Recipient","Field":"ccy","VariableType":"String","DataVisibility":[],"AnalyzeText":false},{"Description":"cabg","Type":"Recipient","Field":"cabg","VariableType":"String","DataVisibility":[],"AnalyzeText":false},{"Description":"appy","Type":"Recipient","Field":"appy","VariableType":"String","DataVisibility":[],"AnalyzeText":false},{"Description":"valve","Type":"Recipient","Field":"valve","VariableType":"String","DataVisibility":[],"AnalyzeText":false},{"Description":"ppm","Type":"Recipient","Field":"ppm","VariableType":"String","DataVisibility":[],"AnalyzeText":false},{"Description":"icd","Type":"Recipient","Field":"icd","VariableType":"String","DataVisibility":[],"AnalyzeText":false},{"Description":"bmt","Type":"Recipient","Field":"bmt","VariableType":"String","DataVisibility":[],"AnalyzeText":false},{"Description":"sot","Type":"Recipient","Field":"sot","VariableType":"String","DataVisibility":[],"AnalyzeText":false},{"Description":"no_psh","Type":"Recipient","Field":"no_psh","VariableType":"String","DataVisibility":[],"AnalyzeText":false},{"Description":"hearttx","Type":"Recipient","Field":"hearttx","VariableType":"String","DataVisibility":[],"AnalyzeText":false},{"Description":"lungtx","Type":"Recipient","Field":"lungtx","VariableType":"String","DataVisibility":[],"AnalyzeText":false},{"Description":"olt","Type":"Recipient","Field":"olt","VariableType":"String","DataVisibility":[],"AnalyzeText":false},{"Description":"panctx","Type":"Recipient","Field":"panctx","VariableType":"String","DataVisibility":[],"AnalyzeText":false},{"Description":"kidneytx","Type":"Recipient","Field":"kidneytx","VariableType":"String","DataVisibility":[],"AnalyzeText":false},{"Description":"smboweltx","Type":"Recipient","Field":"smboweltx","VariableType":"String","DataVisibility":[],"AnalyzeText":false},{"Description":"sot_other","Type":"Recipient","Field":"sot_other","VariableType":"String","DataVisibility":[],"AnalyzeText":false},{"Description":"gas","Type":"Recipient","Field":"gas","VariableType":"String","DataVisibility":[],"AnalyzeText":false},{"Description":"brow","Type":"Recipient","Field":"brow","VariableType":"String","DataVisibility":[],"AnalyzeText":false},{"Description":"chin","Type":"Recipient","Field":"chin","VariableType":"String","DataVisibility":[],"AnalyzeText":false},{"Description":"fore","Type":"Recipient","Field":"fore","VariableType":"String","DataVisibility":[],"AnalyzeText":false},{"Description":"jaw","Type":"Recipient","Field":"jaw","VariableType":"String","DataVisibility":[],"AnalyzeText":false},{"Description":"liplift","Type":"Recipient","Field":"liplift","VariableType":"String","DataVisibility":[],"AnalyzeText":false},{"Description":"rhino","Type":"Recipient","Field":"rhino","VariableType":"String","DataVisibility":[],"AnalyzeText":false},{"Description":"scalp","Type":"Recipient","Field":"scalp","VariableType":"String","DataVisibility":[],"AnalyzeText":false},{"Description":"trach","Type":"Recipient","Field":"trach","VariableType":"String","DataVisibility":[],"AnalyzeText":false},{"Description":"vocal","Type":"Recipient","Field":"vocal","VariableType":"String","DataVisibility":[],"AnalyzeText":false},{"Description":"breast_aug","Type":"Recipient","Field":"breast_aug","VariableType":"String","DataVisibility":[],"AnalyzeText":false},{"Description":"breast_red","Type":"Recipient","Field":"breast_red","VariableType":"String","DataVisibility":[],"AnalyzeText":false},{"Description":"top_inf","Type":"Recipient","Field":"top_inf","VariableType":"String","DataVisibility":[],"AnalyzeText":false},{"Description":"top_key","Type":"Recipient","Field":"top_key","VariableType":"String","DataVisibility":[],"AnalyzeText":false},{"Description":"ooph_gas","Type":"Recipient","Field":"ooph_gas","VariableType":"String","DataVisibility":[],"AnalyzeText":false},{"Description":"salping_gas","Type":"Recipient","Field":"salping_gas","VariableType":"String","DataVisibility":[],"AnalyzeText":false},{"Description":"sch_gas","Type":"Recipient","Field":"sch_gas","VariableType":"String","DataVisibility":[],"AnalyzeText":false},{"Description":"total_hyst_gas","Type":"Recipient","Field":"total_hyst_gas","VariableType":"String","DataVisibility":[],"AnalyzeText":false},{"Description":"vaginect","Type":"Recipient","Field":"vaginect","VariableType":"String","DataVisibility":[],"AnalyzeText":false},{"Description":"meta","Type":"Recipient","Field":"meta","VariableType":"String","DataVisibility":[],"AnalyzeText":false},{"Description":"phallo","Type":"Recipient","Field":"phallo","VariableType":"String","DataVisibility":[],"AnalyzeText":false},{"Description":"phallo_imp","Type":"Recipient","Field":"phallo_imp","VariableType":"String","DataVisibility":[],"AnalyzeText":false},{"Description":"scroto","Type":"Recipient","Field":"scroto","VariableType":"String","DataVisibility":[],"AnalyzeText":false},{"Description":"testi_imp","Type":"Recipient","Field":"testi_imp","VariableType":"String","DataVisibility":[],"AnalyzeText":false},{"Description":"orchi","Type":"Recipient","Field":"orchi","VariableType":"String","DataVisibility":[],"AnalyzeText":false},{"Description":"labioplast","Type":"Recipient","Field":"labioplast","VariableType":"String","DataVisibility":[],"AnalyzeText":false},{"Description":"vaginoplast_c","Type":"Recipient","Field":"vaginoplast_c","VariableType":"String","DataVisibility":[],"AnalyzeText":false},{"Description":"vaginoplast_p","Type":"Recipient","Field":"vaginoplast_p","VariableType":"String","DataVisibility":[],"AnalyzeText":false},{"Description":"fatgraft","Type":"Recipient","Field":"fatgraft","VariableType":"String","DataVisibility":[],"AnalyzeText":false},{"Description":"filler","Type":"Recipient","Field":"filler","VariableType":"String","DataVisibility":[],"AnalyzeText":false},{"Description":"gas_other","Type":"Recipient","Field":"gas_other","VariableType":"String","DataVisibility":[],"AnalyzeText":false},{"Description":"email2","Type":"Recipient","Field":"email2","VariableType":"String","DataVisibility":[],"AnalyzeText":false},{"Description":"menopause","Type":"Recipient","Field":"menopause","VariableType":"String","DataVisibility":[],"AnalyzeText":false},{"Description":"fibroid","Type":"Recipient","Field":"fibroid","VariableType":"String","DataVisibility":[],"AnalyzeText":false},{"Description":"aub","Type":"Recipient","Field":"aub","VariableType":"String","DataVisibility":[],"AnalyzeText":false},{"Description":"imb","Type":"Recipient","Field":"imb","VariableType":"String","DataVisibility":[],"AnalyzeText":false},{"Description":"csection","Type":"Recipient","Field":"csection","VariableType":"String","DataVisibility":[],"AnalyzeText":false},{"Description":"sch","Type":"Recipient","Field":"sch","VariableType":"String","DataVisibility":[],"AnalyzeText":false},{"Description":"total_hyst","Type":"Recipient","Field":"total_hyst","VariableType":"String","DataVisibility":[],"AnalyzeText":false},{"Description":"ooph","Type":"Recipient","Field":"ooph","VariableType":"String","DataVisibility":[],"AnalyzeText":false},{"Description":"state","Type":"Recipient","Field":"state","VariableType":"String","DataVisibility":[],"AnalyzeText":false},{"Description":"weight","Type":"Recipient","Field":"weight","VariableType":"String","DataVisibility":[],"AnalyzeText":false},{"Description":"height1","Type":"Recipient","Field":"height1","VariableType":"String","DataVisibility":[],"AnalyzeText":false},{"Description":"height2","Type":"Recipient","Field":"height2","VariableType":"String","DataVisibility":[],"AnalyzeText":false},{"Description":"telephone2","Type":"Recipient","Field":"telephone2","VariableType":"String","DataVisibility":[],"AnalyzeText":false},{"Description":"breastca","Type":"Recipient","Field":"breastca","VariableType":"String","DataVisibility":[],"AnalyzeText":false},{"Description":"colonca","Type":"Recipient","Field":"colonca","VariableType":"String","DataVisibility":[],"AnalyzeText":false},{"Description":"rcc","Type":"Recipient","Field":"rcc","VariableType":"String","DataVisibility":[],"AnalyzeText":false},{"Description":"lungca","Type":"Recipient","Field":"lungca","VariableType":"String","DataVisibility":[],"AnalyzeText":false},{"Description":"leuk","Type":"Recipient","Field":"leuk","VariableType":"String","DataVisibility":[],"AnalyzeText":false},{"Description":"ovarianca","Type":"Recipient","Field":"ovarianca","VariableType":"String","DataVisibility":[],"AnalyzeText":false},{"Description":"pancreasca","Type":"Recipient","Field":"pancreasca","VariableType":"String","DataVisibility":[],"AnalyzeText":false},{"Description":"prostateca","Type":"Recipient","Field":"prostateca","VariableType":"String","DataVisibility":[],"AnalyzeText":false},{"Description":"melanoma","Type":"Recipient","Field":"melanoma","VariableType":"String","DataVisibility":[],"AnalyzeText":false},{"Description":"skinca","Type":"Recipient","Field":"skinca","VariableType":"String","DataVisibility":[],"AnalyzeText":false},{"Description":"otherca","Type":"Recipient","Field":"otherca","VariableType":"String","DataVisibility":[],"AnalyzeText":false}]},{"Type":"Standard","ID":"BL_ex7ocBmQ5nf9k5T","FlowID":"FL_84"},{"Type":"Branch","FlowID":"FL_89","Description":"New Branch","BranchLogic":{"0":{"0":{"LogicType":"Question","QuestionID":"QID612","QuestionIsInLoop":"no","ChoiceLocator":"q:\/\/QID612\/ChoiceTextEntryValue","Operator":"LessThan","QuestionIDFromLocator":"QID612","LeftOperand":"q:\/\/QID612\/ChoiceTextEntryValue","RightOperand":"18","Type":"Expression","Description":"<span class=\"ConjDesc\">If<\/span> <span class=\"QuestionDesc\">Thank you for your interest in this study about your sexual and reproductive health needs and exp...<\/span> <span class=\"LeftOpDesc\">Text Response<\/span> <span class=\"OpDesc\">Is Less Than<\/span> <span class=\"RightOpDesc\"> 18 <\/span>"},"1":{"LogicType":"Question","QuestionID":"QID612","QuestionIsInLoop":"no","ChoiceLocator":"q:\/\/QID612\/ChoiceTextEntryValue","Operator":"GreaterThan","QuestionIDFromLocator":"QID612","LeftOperand":"q:\/\/QID612\/ChoiceTextEntryValue","RightOperand":"45","Type":"Expression","Description":"<span class=\"ConjDesc\">Or<\/span> <span class=\"QuestionDesc\">Thank you for your interest in this study about your sexual and reproductive health needs and exp...<\/span> <span class=\"LeftOpDesc\">Text Response<\/span> <span class=\"OpDesc\">Is Greater Than<\/span> <span class=\"RightOpDesc\"> 45 <\/span>","Conjuction":"Or"},"Type":"If"},"Type":"BooleanExpression"},"Flow":[{"Type":"EndSurvey","FlowID":"FL_90","EndingType":"Advanced","Options":{"Advanced":"true","SurveyTermination":"DisplayMessage","EOSMessageLibrary":"GR_0jPZEDrPzlDZEoJ","EOSMessage":"MS_3snnn1IGy2boObz"}}]},{"Type":"Standard","ID":"BL_ewYxbn9W4myIuhL","FlowID":"FL_49"},{"Type":"Branch","FlowID":"FL_104","Description":"New Branch","BranchLogic":{"0":{"0":{"LogicType":"Question","QuestionID":"QID4","QuestionIsInLoop":"no","ChoiceLocator":"q:\/\/QID4\/SelectableChoice\/4","Operator":"Selected","QuestionIDFromLocator":"QID4","LeftOperand":"q:\/\/QID4\/SelectableChoice\/4","Type":"Expression","Description":"<span class=\"ConjDesc\">If<\/span> <span class=\"QuestionDesc\">If you had to choose from the list below, although we acknowledge that these categories may not b...<\/span> <span class=\"LeftOpDesc\">Cisgender Woman (a person that identifies as a woman and was assigned female sex at birth)<\/span> <span class=\"OpDesc\">Is Selected<\/span> "},"Type":"If"},"Type":"BooleanExpression"},"Flow":[{"Type":"EndSurvey","FlowID":"FL_105","EndingType":"Advanced","Options":{"Advanced":"true","SurveyTermination":"DisplayMessage","EOSMessageLibrary":"GR_0jPZEDrPzlDZEoJ","EOSMessage":"MS_3snnn1IGy2boObz"}}]},{"Type":"Branch","FlowID":"FL_61","Description":"New Branch","BranchLogic":{"0":{"0":{"LogicType":"Question","QuestionID":"QID5","QuestionIsInLoop":"no","ChoiceLocator":"q:\/\/QID5\/SelectableChoice\/2","Operator":"Selected","QuestionIDFromLocator":"QID5","LeftOperand":"q:\/\/QID5\/SelectableChoice\/2","Type":"Expression","Description":"<span class=\"ConjDesc\">If<\/span> <span class=\"QuestionDesc\">What sex were you assigned at birth, for example on your original birth certificate?<\/span> <span class=\"LeftOpDesc\">Male<\/span> <span class=\"OpDesc\">Is Selected<\/span> "},"1":{"LogicType":"Question","QuestionID":"QID5","QuestionIsInLoop":"no","ChoiceLocator":"q:\/\/QID5\/SelectableChoice\/3","Operator":"Selected","QuestionIDFromLocator":"QID5","LeftOperand":"q:\/\/QID5\/SelectableChoice\/3","Type":"Expression","Description":"<span class=\"ConjDesc\">Or<\/span> <span class=\"QuestionDesc\">What sex were you assigned at birth, for example on your original birth certificate?<\/span> <span class=\"LeftOpDesc\">Prefer not to say<\/span> <span class=\"OpDesc\">Is Selected<\/span> ","Conjuction":"Or"},"Type":"If"},"Type":"BooleanExpression"},"Flow":[{"Type":"EndSurvey","FlowID":"FL_62","EndingType":"Advanced","Options":{"Advanced":"true","SurveyTermination":"DisplayMessage","EOSMessageLibrary":"GR_0jPZEDrPzlDZEoJ","EOSMessage":"MS_3snnn1IGy2boObz"}}]},{"Type":"Block","ID":"BL_eyOzE2uB89HFMGh","FlowID":"FL_81"},{"Type":"Standard","ID":"BL_5tk8gJzWt5Kk4QZ","FlowID":"FL_85"},{"Type":"Branch","FlowID":"FL_94","Description":"New Branch","BranchLogic":{"0":{"0":{"LogicType":"Question","QuestionID":"QID619","QuestionIsInLoop":"no","ChoiceLocator":"q:\/\/QID619\/SelectableChoice\/2","Operator":"Selected","QuestionIDFromLocator":"QID619","LeftOperand":"q:\/\/QID619\/SelectableChoice\/2","Type":"Expression","Description":"<span class=\"ConjDesc\">If<\/span> <span class=\"QuestionDesc\">Which country do you currently live in?<\/span> <span class=\"LeftOpDesc\">Another country (please specify):<\/span> <span class=\"OpDesc\">Is Selected<\/span> "},"1":{"LogicType":"Question","QuestionID":"QID619","QuestionIsInLoop":"no","ChoiceLocator":"q:\/\/QID619\/SelectableChoice\/3","Operator":"Selected","QuestionIDFromLocator":"QID619","LeftOperand":"q:\/\/QID619\/SelectableChoice\/3","Type":"Expression","Description":"<span class=\"ConjDesc\">Or<\/span> <span class=\"QuestionDesc\">Which country do you currently live in?<\/span> <span class=\"LeftOpDesc\">Prefer not to say<\/span> <span class=\"OpDesc\">Is Selected<\/span> ","Conjuction":"Or"},"Type":"If"},"Type":"BooleanExpression"},"Flow":[{"Type":"EndSurvey","FlowID":"FL_95","EndingType":"Advanced","Options":{"Advanced":"true","SurveyTermination":"DisplayMessage","EOSMessageLibrary":"GR_0jPZEDrPzlDZEoJ","EOSMessage":"MS_3snnn1IGy2boObz"}}]},{"Type":"Standard","ID":"BL_40LVMweg7u2pSiV","FlowID":"FL_86"},{"Type":"Branch","FlowID":"FL_97","Description":"New Branch","BranchLogic":{"0":{"0":{"LogicType":"Question","QuestionID":"QID620","QuestionIsInLoop":"no","ChoiceLocator":"q:\/\/QID620\/SelectableChoice\/2","Operator":"Selected","QuestionIDFromLocator":"QID620","LeftOperand":"q:\/\/QID620\/SelectableChoice\/2","Type":"Expression","Description":"<span class=\"ConjDesc\">If<\/span> <span class=\"QuestionDesc\">This study is a collaboration between Ibis Reproductive Health, The PRIDE Study of Stanford Unive...<\/span> <span class=\"LeftOpDesc\">Yes<\/span> <span class=\"OpDesc\">Is Selected<\/span> "},"Type":"If"},"Type":"BooleanExpression"},"Flow":[{"Type":"EndSurvey","FlowID":"FL_98","EndingType":"Advanced","Options":{"Advanced":"true","SurveyTermination":"DisplayMessage","EOSMessageLibrary":"GR_0jPZEDrPzlDZEoJ","EOSMessage":"MS_3snnn1IGy2boObz"}}]},{"Type":"Standard","ID":"BL_6yvg9LJRTV7MlyB","FlowID":"FL_87"},{"Type":"Branch","FlowID":"FL_99","Description":"New Branch","BranchLogic":{"0":{"0":{"LogicType":"Question","QuestionID":"QID617","QuestionIsInLoop":"no","ChoiceLocator":"q:\/\/QID617\/SelectableChoice\/2","Operator":"Selected","QuestionIDFromLocator":"QID617","LeftOperand":"q:\/\/QID617\/SelectableChoice\/2","Type":"Expression","Description":"<span class=\"ConjDesc\">If<\/span> <span class=\"QuestionDesc\">Details about study participation: informed consent materials &nbsp; This is a research study about th...<\/span> <span class=\"LeftOpDesc\">No, I do not give my consent to participate in this study<\/span> <span class=\"OpDesc\">Is Selected<\/span> "},"Type":"If"},"Type":"BooleanExpression"},"Flow":[{"Type":"EndSurvey","FlowID":"FL_100","EndingType":"Advanced","Options":{"Advanced":"true","SurveyTermination":"DisplayMessage","EOSRedirectURL":"http:\/\/www.qualtrics.com","EOSMessageLibrary":"GR_0jPZEDrPzlDZEoJ","EOSMessage":"MS_3snnn1IGy2boObz"}}]},{"Type":"Standard","ID":"BL_dbappQ6wghtS3jf","FlowID":"FL_3"},{"Type":"Standard","ID":"BL_0TX3Fuw7EgwRvql","FlowID":"FL_4"},{"Type":"Standard","ID":"BL_1ImyS8fA0sFxk5D","FlowID":"FL_5"},{"Type":"Standard","ID":"BL_57QZ4u0DKWFrMmV","FlowID":"FL_65"},{"Type":"Standard","ID":"BL_3DC2eocxl5ccecB","FlowID":"FL_67"},{"Type":"Standard","ID":"BL_6m7EDqLFsbMcHm5","FlowID":"FL_66"},{"Type":"Branch","FlowID":"FL_39","Description":"New Branch","BranchLogic":{"0":{"0":{"LogicType":"Question","QuestionID":"QID102","QuestionIsInLoop":"no","ChoiceLocator":"q:\/\/QID102\/ChoiceTextEntryValue","Operator":"GreaterThanOrEqual","QuestionIDFromLocator":"QID102","LeftOperand":"q:\/\/QID102\/ChoiceTextEntryValue","RightOperand":"1","Type":"Expression","Description":"<span class=\"ConjDesc\">If<\/span> <span class=\"QuestionDesc\">How many times have you been pregnant?<\/span> <span class=\"LeftOpDesc\">Text Response<\/span> <span class=\"OpDesc\">Is Greater Than or Equal to<\/span> <span class=\"RightOpDesc\"> 1 <\/span>"},"Type":"If"},"Type":"BooleanExpression"},"Flow":[{"Type":"Standard","ID":"BL_aY07BXhjza0VKjH","FlowID":"FL_38"}]},{"Type":"Branch","FlowID":"FL_77","Description":"New Branch","BranchLogic":{"0":{"0":{"LogicType":"Question","QuestionID":"QID412","QuestionIsInLoop":"no","ChoiceLocator":"q:\/\/QID412\/ChoiceTextEntryValue","Operator":"GreaterThanOrEqual","QuestionIDFromLocator":"QID412","LeftOperand":"q:\/\/QID412\/ChoiceTextEntryValue","RightOperand":"1","Type":"Expression","Description":"<span class=\"ConjDesc\">If<\/span> <span class=\"QuestionDesc\">How many times have you been ${q:\/\/QID28\/ChoiceTextEntryValue\/2}?<\/span> <span class=\"LeftOpDesc\">Text Response<\/span> <span class=\"OpDesc\">Is Greater Than or Equal to<\/span> <span class=\"RightOpDesc\"> 1 <\/span>"},"Type":"If"},"Type":"BooleanExpression"},"Flow":[{"Type":"Block","ID":"BL_9EJPBE1hP1EklPn","FlowID":"FL_78"}]},{"Type":"Standard","ID":"BL_blum3Omo8CsdVpH","FlowID":"FL_41"},{"Type":"Standard","ID":"BL_aYuNqVmyvEvB8oZ","FlowID":"FL_6"},{"Type":"Standard","ID":"BL_6umnG4Q8QkUYnGd","FlowID":"FL_7"},{"Type":"Standard","ID":"BL_6Gv7sBi4f2ywYO9","FlowID":"FL_8"},{"Type":"Standard","ID":"BL_6rLu9bP9lT3Fvet","FlowID":"FL_101"},{"Type":"Branch","FlowID":"FL_102","Description":"New Branch","BranchLogic":{"0":{"0":{"LogicType":"Question","QuestionID":"QID621","QuestionIsInLoop":"no","ChoiceLocator":"q:\/\/QID621\/SelectableChoice\/1","Operator":"Selected","QuestionIDFromLocator":"QID621","LeftOperand":"q:\/\/QID621\/SelectableChoice\/1","Type":"Expression","Description":"<span class=\"ConjDesc\">If<\/span> <span class=\"QuestionDesc\">Thank you so much for taking the time to complete this survey!&nbsp; If you know of people that may be...<\/span> <span class=\"LeftOpDesc\">Yes, I want to share my email with the study team<\/span> <span class=\"OpDesc\">Is Selected<\/span> "},"Type":"If"},"Type":"BooleanExpression"},"Flow":[{"Type":"EndSurvey","FlowID":"FL_103","EndingType":"Advanced","Options":{"Advanced":"true","SurveyTermination":"Redirect","EOSRedirectURL":"http:\/\/www.qualtrics.com"}}]},{"Type":"EndSurvey","FlowID":"FL_82","EndingType":"Advanced","Options":{"Advanced":"true","SurveyTermination":"DisplayMessage","EOSMessageLibrary":"GR_0jPZEDrPzlDZEoJ","EOSMessage":"MS_8H8brIihmLHpLoN"}}],"Properties":{"Count":105,"RemovedFieldsets":[]}}},{"SurveyID":"SV_bK1zvICzqSrAmrj","Element":"NT","PrimaryAttribute":"NT_0BZmRnEQTolnaC1","SecondaryAttribute":null,"TertiaryAttribute":null,"Payload":{"Notes":[{"Message":"Add skip logic (if \"never tried,\" skip to \"has provider ever discussed abortion with you\")","ID":"NO_cOSwBjeaP5m9LrT","UserID":"UR_bNuINfghH19QJox","Timestamp":1538696258,"Removed":true}],"UserStatuses":{"UR_bNuINfghH19QJox":"Expanded"},"ParentID":"QID201","ID":"NT_0BZmRnEQTolnaC1"}},{"SurveyID":"SV_bK1zvICzqSrAmrj","Element":"NT","PrimaryAttribute":"NT_0VNTg1ZMYm1x8Gx","SecondaryAttribute":null,"TertiaryAttribute":null,"Payload":{"Notes":[{"Message":"add skip logic here and above (skip to family planning section)","ID":"NO_55WqBxz9ytVGfAx","UserID":"UR_bNuINfghH19QJox","Timestamp":1538605554,"Removed":true}],"UserStatuses":{"UR_bNuINfghH19QJox":"Expanded"},"ParentID":"QID103","ID":"NT_0VNTg1ZMYm1x8Gx"}},{"SurveyID":"SV_bK1zvICzqSrAmrj","Element":"NT","PrimaryAttribute":"NT_0cURJA3wUTaXVEV","SecondaryAttribute":null,"TertiaryAttribute":null,"Payload":{"Notes":[{"Message":"See above","ID":"NO_1TYU23xUgMMMc4d","UserID":"UR_bNuINfghH19QJox","Timestamp":1538436611,"Removed":true},{"Message":"Unsure about age range","ID":"NO_bBJuNEi1nBVqq7X","UserID":"UR_bNuINfghH19QJox","Timestamp":1538598740,"Removed":true}],"UserStatuses":{"UR_bNuINfghH19QJox":"Expanded"},"ParentID":"QID43","ID":"NT_0cURJA3wUTaXVEV"}},{"SurveyID":"SV_bK1zvICzqSrAmrj","Element":"NT","PrimaryAttribute":"NT_1SV1dLWTW0NOzf7","SecondaryAttribute":null,"TertiaryAttribute":null,"Payload":{"Notes":[{"Message":"This is a place where we could put a caveat about these questions seeming patronizing, if we think that would be helpful","ID":"NO_efwKOrOWjWOMfOZ","UserID":"UR_bNuINfghH19QJox","Timestamp":1539126833,"Removed":true}],"UserStatuses":{"UR_bNuINfghH19QJox":"Expanded","UR_bIWcxtzXQef24st":"Expanded"},"ParentID":"QID13","ID":"NT_1SV1dLWTW0NOzf7"}},{"SurveyID":"SV_bK1zvICzqSrAmrj","Element":"NT","PrimaryAttribute":"NT_3BIL5BXB9wXhCG9","SecondaryAttribute":null,"TertiaryAttribute":null,"Payload":{"Notes":[{"Message":"Thought it made sense to allow for multiple options to be selected; thoughts?","ID":"NO_3yB49MidGvx0j9b","UserID":"UR_bNuINfghH19QJox","Timestamp":1538599204,"Removed":true}],"UserStatuses":{"UR_bNuINfghH19QJox":"Expanded"},"ParentID":"QID54","ID":"NT_3BIL5BXB9wXhCG9"}},{"SurveyID":"SV_bK1zvICzqSrAmrj","Element":"NT","PrimaryAttribute":"NT_3KOraav7JWFcWcR","SecondaryAttribute":null,"TertiaryAttribute":null,"Payload":{"Notes":[{"Message":"Do cisgender sexual minority women answer this question as well","ID":"NO_eWlR2xM6OaxCqOh","UserID":"UR_bNuINfghH19QJox","Timestamp":1538693986,"Removed":true},{"Message":"Also do we want a none\/prefer not to say option?","ID":"NO_3OubpSymtFnq1AV","UserID":"UR_bNuINfghH19QJox","Timestamp":1538693998,"Removed":true}],"UserStatuses":{"UR_bNuINfghH19QJox":"Expanded","UR_bIWcxtzXQef24st":"Expanded"},"ParentID":"QID182","ID":"NT_3KOraav7JWFcWcR"}},{"SurveyID":"SV_bK1zvICzqSrAmrj","Element":"NT","PrimaryAttribute":"NT_3kogc6pF1K2TCbb","SecondaryAttribute":null,"TertiaryAttribute":null,"Payload":{"Notes":[{"Message":"Add 7 more options w\/ display logic and piped text","ID":"NO_ah151fVRsSIFGfP","UserID":"UR_bNuINfghH19QJox","Timestamp":1538694815,"Removed":true}],"UserStatuses":{"UR_bNuINfghH19QJox":"Expanded"},"ParentID":"QID191","ID":"NT_3kogc6pF1K2TCbb"}},{"SurveyID":"SV_bK1zvICzqSrAmrj","Element":"NT","PrimaryAttribute":"NT_3rrQ0Jyy9GemQ2V","SecondaryAttribute":null,"TertiaryAttribute":null,"Payload":{"Notes":[{"Message":"add skip logic","ID":"NO_aahJz2PEtUh9lT7","UserID":"UR_bNuINfghH19QJox","Timestamp":1538758476,"Removed":true}],"UserStatuses":{"UR_bNuINfghH19QJox":"Expanded"},"ParentID":"QID221","ID":"NT_3rrQ0Jyy9GemQ2V"}},{"SurveyID":"SV_bK1zvICzqSrAmrj","Element":"NT","PrimaryAttribute":"NT_5amYHWi78ug3qYt","SecondaryAttribute":null,"TertiaryAttribute":null,"Payload":{"Notes":[{"Message":"How to treat the \"don't know\" and \"prefer to answer combo--do they just get all of the questions using standard language?","ID":"NO_9LCjPGAmxTSkAFn","UserID":"UR_bNuINfghH19QJox","Timestamp":1538432565,"Removed":false}],"UserStatuses":{"UR_bNuINfghH19QJox":"Expanded"},"ParentID":"QID15","ID":"NT_5amYHWi78ug3qYt"}},{"SurveyID":"SV_bK1zvICzqSrAmrj","Element":"NT","PrimaryAttribute":"NT_6FMKaBTgsAVWwgl","SecondaryAttribute":null,"TertiaryAttribute":null,"Payload":{"Notes":[{"Message":"Added this as a landing pad for skip\/display logic purposes (but tried to avoid using the word pregnancy because it would defeat the purpose lol)","ID":"NO_2lrpIjoWyuZL76d","UserID":"UR_bNuINfghH19QJox","Timestamp":1538602145,"Removed":true}],"UserStatuses":{"UR_bNuINfghH19QJox":"Expanded","UR_bIWcxtzXQef24st":"Expanded"},"ParentID":"QID80","ID":"NT_6FMKaBTgsAVWwgl"}},{"SurveyID":"SV_bK1zvICzqSrAmrj","Element":"NT","PrimaryAttribute":"NT_6QNtoricayPGrFX","SecondaryAttribute":null,"TertiaryAttribute":null,"Payload":{"Notes":[{"Message":"Not sure if this is the best way to display this question?","ID":"NO_beCoRZ3hbkO8tzD","UserID":"UR_bNuINfghH19QJox","Timestamp":1538679376,"Removed":false}],"UserStatuses":{"UR_bNuINfghH19QJox":"Expanded"},"ParentID":"QID121","ID":"NT_6QNtoricayPGrFX"}},{"SurveyID":"SV_bK1zvICzqSrAmrj","Element":"NT","PrimaryAttribute":"NT_8tOnrAwxM4bF2hD","SecondaryAttribute":null,"TertiaryAttribute":null,"Payload":{"Notes":[{"Message":"Insert informed consent materials above","ID":"NO_ewyvUSvx6G2HIz3","UserID":"UR_bNuINfghH19QJox","Timestamp":1538431077,"Removed":true}],"UserStatuses":{"UR_bNuINfghH19QJox":"Expanded","UR_bIWcxtzXQef24st":"Expanded"},"ParentID":"QID6","ID":"NT_8tOnrAwxM4bF2hD"}},{"SurveyID":"SV_bK1zvICzqSrAmrj","Element":"NT","PrimaryAttribute":"NT_9BMASCIHBdTYLWZ","SecondaryAttribute":null,"TertiaryAttribute":null,"Payload":{"Notes":[{"Message":"add skip logic for these two (skip to capacity for pregnancy Q)","ID":"NO_5nigA0ZRuKIOyEd","UserID":"UR_bNuINfghH19QJox","Timestamp":1538599849,"Removed":true}],"UserStatuses":{"UR_bNuINfghH19QJox":"Expanded"},"ParentID":"QID65","ID":"NT_9BMASCIHBdTYLWZ"}},{"SurveyID":"SV_bK1zvICzqSrAmrj","Element":"NT","PrimaryAttribute":"NT_9GlBEtVEyoVOv77","SecondaryAttribute":null,"TertiaryAttribute":null,"Payload":{"Notes":[{"Message":"add skip logic","ID":"NO_3F4W1tlRYcLb5cx","UserID":"UR_bNuINfghH19QJox","Timestamp":1538602492,"Removed":true}],"UserStatuses":{"UR_bNuINfghH19QJox":"Expanded"},"ParentID":"QID83","ID":"NT_9GlBEtVEyoVOv77"}},{"SurveyID":"SV_bK1zvICzqSrAmrj","Element":"NT","PrimaryAttribute":"NT_9SRF4ZoZVqRvn25","SecondaryAttribute":null,"TertiaryAttribute":null,"Payload":{"Notes":[{"Message":"Again, unsure about age range","ID":"NO_6RPq9QOyVDjmz5j","UserID":"UR_bNuINfghH19QJox","Timestamp":1538598767,"Removed":true}],"UserStatuses":{"UR_bNuINfghH19QJox":"Expanded"},"ParentID":"QID52","ID":"NT_9SRF4ZoZVqRvn25"}},{"SurveyID":"SV_bK1zvICzqSrAmrj","Element":"NT","PrimaryAttribute":"NT_9oVc8XjW7BjHVEF","SecondaryAttribute":null,"TertiaryAttribute":null,"Payload":{"Notes":[{"Message":"Tried to add a landing spot without using any of our piped text words...","ID":"NO_5ndSBUxKTGD9a7P","UserID":"UR_bNuINfghH19QJox","Timestamp":1538697472,"Removed":true},{"Message":"Added as a landing spot that doesn't include piped text.","ID":"NO_eIO10TGMWvoVMUd","UserID":"UR_bNuINfghH19QJox","Timestamp":1538762438,"Removed":false}],"UserStatuses":{"UR_bNuINfghH19QJox":"Expanded"},"ParentID":"QID212","ID":"NT_9oVc8XjW7BjHVEF"}},{"SurveyID":"SV_bK1zvICzqSrAmrj","Element":"NT","PrimaryAttribute":"NT_ac2Q3OhOXWSZUIR","SecondaryAttribute":null,"TertiaryAttribute":null,"Payload":{"Notes":[{"Message":"Added as a landing spot that doesnt include piped text.","ID":"NO_3aspJW9jPDafSyp","UserID":"UR_bNuINfghH19QJox","Timestamp":1538762400,"Removed":true}],"UserStatuses":{"UR_bNuINfghH19QJox":"Expanded","UR_bIWcxtzXQef24st":"Expanded"},"ParentID":"QID256","ID":"NT_ac2Q3OhOXWSZUIR"}},{"SurveyID":"SV_bK1zvICzqSrAmrj","Element":"NT","PrimaryAttribute":"NT_bBZkHv3KcphOVyR","SecondaryAttribute":null,"TertiaryAttribute":null,"Payload":{"Notes":[{"Message":"Only way I can think of for displaying this question; not sure if its ideal","ID":"NO_bkFHqs7vnADxopv","UserID":"UR_bNuINfghH19QJox","Timestamp":1538679716,"Removed":false}],"UserStatuses":{"UR_bNuINfghH19QJox":"Expanded"},"ParentID":"QID127","ID":"NT_bBZkHv3KcphOVyR"}},{"SurveyID":"SV_bK1zvICzqSrAmrj","Element":"NT","PrimaryAttribute":"NT_d0EAMmsayIXHf4F","SecondaryAttribute":null,"TertiaryAttribute":null,"Payload":{"Notes":[{"Message":"I think typically is 16+ but I wasn't sure what age range to include","ID":"NO_0vs6jgdTmE964u1","UserID":"UR_bNuINfghH19QJox","Timestamp":1538434428,"Removed":true},{"Message":"Unsure about age range","ID":"NO_0cfIe1nHz06yQCx","UserID":"UR_bNuINfghH19QJox","Timestamp":1538598749,"Removed":true},{"Message":"I think its usually 16+?","ID":"NO_9RVY4cyMRnRyrUp","UserID":"UR_bNuINfghH19QJox","Timestamp":1538598756,"Removed":true}],"UserStatuses":{"UR_bNuINfghH19QJox":"Expanded"},"ParentID":"QID40","ID":"NT_d0EAMmsayIXHf4F"}},{"SurveyID":"SV_bK1zvICzqSrAmrj","Element":"NT","PrimaryAttribute":"NT_dh5HsSs9WlPt5Nr","SecondaryAttribute":null,"TertiaryAttribute":null,"Payload":{"Notes":[{"Message":"Multiple dropdown menus in a single question???","ID":"NO_9LfUejQ370vjOhT","UserID":"UR_bNuINfghH19QJox","Timestamp":1538432187,"Removed":false}],"UserStatuses":{"UR_bNuINfghH19QJox":"Expanded","UR_bIWcxtzXQef24st":"Collapsed"},"ParentID":"QID10","ID":"NT_dh5HsSs9WlPt5Nr"}},{"SurveyID":"SV_bK1zvICzqSrAmrj","Element":"NT","PrimaryAttribute":"NT_e97UuUL9YImbry5","SecondaryAttribute":null,"TertiaryAttribute":null,"Payload":{"Notes":[{"Message":"This may have already been raised by the CAT, but this question feels very binary to me given the larger context of the survey; also, worth including an option for people who don't experience sexual attraction?","ID":"NO_9mh10p28ySekAlf","UserID":"UR_bNuINfghH19QJox","Timestamp":1538599327,"Removed":true}],"UserStatuses":{"UR_bNuINfghH19QJox":"Expanded"},"ParentID":"QID55","ID":"NT_e97UuUL9YImbry5"}},{"SurveyID":"SV_bK1zvICzqSrAmrj","Element":"NT","PrimaryAttribute":"NT_eIIgmyUjIaP4WeF","SecondaryAttribute":null,"TertiaryAttribute":null,"Payload":{"Notes":[{"Message":"FLAG - current display logic seems to only include trans women; should be changed so that the only people who don't get this question are cis women","ID":"NO_8AER9mlPO8EmZsV","UserID":"UR_bNuINfghH19QJox","Timestamp":1549569585,"Removed":true}],"UserStatuses":{"UR_bNuINfghH19QJox":"Expanded"},"ParentID":"QID39","ID":"NT_eIIgmyUjIaP4WeF"}},{"SurveyID":"SV_bK1zvICzqSrAmrj","Element":"NT","PrimaryAttribute":"NT_eM5vS0gFRXVcbFb","SecondaryAttribute":null,"TertiaryAttribute":null,"Payload":{"Notes":[{"Message":"add skip logic","ID":"NO_ehUJyA2K65WGnFX","UserID":"UR_bNuINfghH19QJox","Timestamp":1538602499,"Removed":true}],"UserStatuses":{"UR_bNuINfghH19QJox":"Expanded"},"ParentID":"QID82","ID":"NT_eM5vS0gFRXVcbFb"}},{"SurveyID":"SV_bK1zvICzqSrAmrj","Element":"SO","PrimaryAttribute":"Survey Options","SecondaryAttribute":null,"TertiaryAttribute":null,"Payload":{"BackButton":"true","SaveAndContinue":"true","SurveyProtection":"PublicSurvey","BallotBoxStuffingPrevention":"false","NoIndex":"Yes","SecureResponseFiles":"true","SurveyExpiration":null,"SurveyTermination":"DisplayMessage","Header":"","Footer":"<style type=\"text\/css\">#LogoContainer {\n    display: none;\n}\n\n#ProgressBar {\n    display: none;\n}\n    \nbody,\n#Wrapper {\n    background: #2f4050 !important;\n}\n\nbody #PushStickyFooter, \nbody #Plug {\ndisplay: none !important;\n}\n\n#Footer {\n    display: none;\n}\n\n#NextButton {\n    background: #54bca1 !important;\n    color: #ffffff;\n    font-family: Helvetica;\n    font-size: 12px;\n    font-stretch: normal;\n    font-style: normal;\n    font-weight: bold;\n    letter-spacing: 1px;\n    text-align: center;\n    text-transform: uppercase;\n}\n\n.Skin label.MultipleAnswer,\n.Skin label.SingleAnswer {\n    color: #4a4a4a;\n    font-family: Helvetica;\n    font-size: 12px;\n    font-weight: normal;\n    font-style: normal;\n    font-stretch: normal;\n    padding: 15px 15px 15px 46px;\n    position: relative;\n}\n\n.Skin label.MultipleAnswer:before,\n.Skin label.SingleAnswer:before {\n    background: #54bca1;\n    border-radius: 2px;\n    content: \"\";\n    display: inline-block;\n    font-size: 26px;\n    height: 26px;\n    left: 9px;\n    line-height: 26px;\n    margin-top: -13px;\n    position: absolute;\n    text-align: center;\n    top: 50%;\n    width: 26px;\n}\n\n.Skin label.MultipleAnswer.q-checked,\n.Skin label.SingleAnswer.q-checked {\n    background: #f1f1f1 !important;\n    color: #4a4a4a !important;\n}\n\n.Skin label.MultipleAnswer.q-checked:before,\n.Skin label.SingleAnswer.q-checked:before {\n    content: \"\\2713\";\n    color: white;\n}\n\n.TextEntryBox {\n    width: 100% !important;\n}\n<\/style>\n<script>\nvar surveyEnded = false;\nsetInterval(function() {\n    $('PushStickyFooter').hide();\n    $('Plug').hide();\n\n    var SurveyError = (document.getElementsByClassName('SURVEY_ERROR_ERRORTEXT').length > 0);\n    if (!surveyEnded && ($('EndOfSurvey') || SurveyError)) {\n        surveyEnded = true;\n        window.parent.postMessage('end_of_survey', '*');\n    }\n    window.parent.postMessage('height:' + document.getElementById('Wrapper').clientHeight, '*');\n}, 100);\n<\/script>","ProgressBarDisplay":"None","PartialData":"+1 year","ValidationMessage":null,"PreviousButton":" \u2190 ","NextButton":" \u2192 ","SkinLibrary":"ibis","SkinType":"templated","Skin":{"brandingId":null,"templateId":"*base","overrides":null},"NewScoring":1,"EOSMessage":"MS_1zGj0BtDo7242JT","ShowExportTags":"false","CollectGeoLocation":"false","SurveyTitle":"Sexual and Reproductive Health Survey","SurveyMetaDescription":"Sexual and Reproductive Health Survey","PasswordProtection":"No","AnonymizeResponse":"No","Password":"tge2019","RefererCheck":"No","RefererURL":"http:\/\/","RecaptchaV3":"false","RelevantID":"false","ResponseSummary":"No","EOSMessageLibrary":"UR_8pEWydpbPsTP5RP","EOSRedirectURL":"https:\/\/","EmailThankYou":"false","ThankYouEmailMessageLibrary":null,"ThankYouEmailMessage":null,"ValidateMessage":"false","ValidationMessageLibrary":null,"InactiveSurvey":"DefaultMessage","PartialDataCloseAfter":"LastActivity","ActiveResponseSet":null,"InactiveMessageLibrary":"","InactiveMessage":"","AvailableLanguages":{"EN":[]},"libraryId":"","nextButtonMid":"","previousButtonMid":"","headerMid":"","footerMid":"MS_d58Rtayc0L8Xmjb","QuestionsPerPage":"3","PageTransition":"Fade","Autofocus":"false","Autoadvance":"false","AutoadvancePages":"false","CustomStyles":[],"HighlightQuestions":"off","ProtectSelectionIds":true,"SurveyName":"SGM SRH - Population A - May 9","UseCustomSurveyLinkCompletedMessage":null,"SurveyLinkCompletedMessage":"","SurveyLinkCompletedMessageLibrary":""}},{"SurveyID":"SV_bK1zvICzqSrAmrj","Element":"SCO","PrimaryAttribute":"Scoring","SecondaryAttribute":null,"TertiaryAttribute":null,"Payload":{"ScoringCategories":[],"ScoringCategoryGroups":[],"ScoringSummaryCategory":null,"ScoringSummaryAfterQuestions":0,"ScoringSummaryAfterSurvey":0,"DefaultScoringCategory":null,"AutoScoringCategory":null}},{"SurveyID":"SV_bK1zvICzqSrAmrj","Element":"PROJ","PrimaryAttribute":"CORE","SecondaryAttribute":null,"TertiaryAttribute":"1.1.0","Payload":{"ProjectCategory":"CORE","SchemaVersion":"1.1.0"}},{"SurveyID":"SV_bK1zvICzqSrAmrj","Element":"STAT","PrimaryAttribute":"Survey Statistics","SecondaryAttribute":null,"TertiaryAttribute":null,"Payload":{"MobileCompatible":true,"ID":"Survey Statistics"}},{"SurveyID":"SV_bK1zvICzqSrAmrj","Element":"QC","PrimaryAttribute":"Survey Question Count","SecondaryAttribute":"621","TertiaryAttribute":null,"Payload":null},{"SurveyID":"SV_bK1zvICzqSrAmrj","Element":"SQ","PrimaryAttribute":"QID26","SecondaryAttribute":"A period is the bleeding from the frontal genital opening that often occurs about every 3 to 5 we...","TertiaryAttribute":null,"Payload":{"QuestionText":"A <b>period<\/b> is the bleeding from the frontal genital opening that often occurs about every 3 to 5 weeks when the uterus sheds its lining.<br>\n<br>\nAfter reading this definition, please tell us if you use this word, or what word you use instead.","DataExportTag":"word_period","QuestionType":"MC","Selector":"SAVR","SubSelector":"TX","DataVisibility":{"Private":false,"Hidden":false},"Configuration":{"QuestionDescriptionOption":"UseText"},"QuestionDescription":"A period is the bleeding from the frontal genital opening that often occurs about every 3 to 5 we...","Choices":{"1":{"Display":"Yes, I use the word \"period\"."},"2":{"Display":"No, I use a different word. The word I use instead of \"period\" is:","TextEntry":"true","InputHeight":24,"InputWidth":170,"TextEntryForceResponse":true},"3":{"Display":"Prefer not to say"}},"ChoiceOrder":[1,2,3],"Validation":{"Settings":{"ForceResponse":"ON","ForceResponseType":"ON","Type":"None"}},"Language":[],"NextChoiceId":4,"NextAnswerId":1,"QuestionID":"QID26","QuestionText_Unsafe":"A <b>period<\/b> is the bleeding from the frontal genital opening that often occurs about every 3 to 5 weeks when the uterus sheds its lining.<br>\n<br>\nAfter reading this definition, please tell us if you use this word, or what word you use instead.","RecodeValues":{"1":"1","2":"0","3":"2"}}},{"SurveyID":"SV_bK1zvICzqSrAmrj","Element":"SQ","PrimaryAttribute":"QID510","SecondaryAttribute":"A person's gender identity is an important, inner concept of self which can include girl\/woman, b...","TertiaryAttribute":null,"Payload":{"QuestionText":"<div><p>A person's gender identity is an important, inner concept of self which can include girl\/woman, boy\/man, a blend of both, neither, and many more. Gender identity is how each person thinks of themselves and what they call themselves. One's gender identity can be consistent with, or different than, their sex assigned at birth. The words a person uses to talk about their gender identity can change over time.<\/p><p><br><\/p><\/div><div><b>What is your gender identity? In other words, how do you describe your gender?<\/b><\/div>","DefaultChoices":false,"DataExportTag":"gid_string","QuestionID":"QID510","QuestionType":"TE","Selector":"ESTB","DataVisibility":{"Private":false,"Hidden":false},"Configuration":{"QuestionDescriptionOption":"UseText","AllowFreeResponse":"false","InputWidth":540,"InputHeight":55},"QuestionDescription":"A person's gender identity is an important, inner concept of self which can include girl\/woman, b...","Validation":{"Settings":{"ForceResponse":"OFF","ForceResponseType":"ON","Type":"None"}},"GradingData":[],"Language":[],"NextChoiceId":4,"NextAnswerId":1,"QuestionText_Unsafe":"A person's gender identity is an important, inner concept of self which can include girl\/woman, boy\/man, a blend of both, neither, and many more. Gender identity is how each person thinks of themselves and what they call themselves. One's gender identity can be consistent with, or different than, their sex assigned at birth. The words a person uses to talk about their gender identity can change over time.<div><br>What is your gender identity? In other words, how do you describe your gender?<\/div>"}},{"SurveyID":"SV_bK1zvICzqSrAmrj","Element":"SQ","PrimaryAttribute":"QID16","SecondaryAttribute":"A uterus is an organ that is about the size of a fist, and it sits in the pelvic area. Monthly bl...","TertiaryAttribute":null,"Payload":{"QuestionText":"A <b>uterus<\/b> is an organ that is about the size of a fist, and it sits in the pelvic area. Monthly bleeding comes from the uterus, and it is where a pregnancy grows.<br>\n<br>\nAfter reading this definition, please tell us if you use this word, or what word you use instead.","DataExportTag":"word_uterus","QuestionType":"MC","Selector":"SAVR","SubSelector":"TX","DataVisibility":{"Private":false,"Hidden":false},"Configuration":{"QuestionDescriptionOption":"UseText"},"QuestionDescription":"A uterus is an organ that is about the size of a fist, and it sits in the pelvic area. Monthly bl...","Choices":{"1":{"Display":"Yes, I use the word \"uterus\"."},"2":{"Display":"No, I use a different word. The word I use instead of \"uterus\" is:","TextEntry":"true","InputHeight":24,"InputWidth":170,"TextEntryForceResponse":true},"3":{"Display":"Prefer not to say"}},"ChoiceOrder":["1","2","3"],"Validation":{"Settings":{"ForceResponse":"ON","ForceResponseType":"ON","Type":"None"}},"Language":[],"NextChoiceId":4,"NextAnswerId":1,"QuestionID":"QID16","QuestionText_Unsafe":"A <b>uterus<\/b> is an organ that is about the size of a fist, and it sits in the pelvic area. Monthly bleeding comes from the uterus, and it is where a pregnancy grows.<br>\n<br>\nAfter reading this definition, please tell us if you use this word, or what word you use instead.","RecodeValues":{"1":"1","2":"0","3":"2"}}},{"SurveyID":"SV_bK1zvICzqSrAmrj","Element":"SQ","PrimaryAttribute":"QID14","SecondaryAttribute":"A vagina is a frontal genital opening, used by some people for sexual activity, and also by some...","TertiaryAttribute":null,"Payload":{"QuestionText":"A <b>vagina<\/b> is a frontal genital opening, used by some people for sexual activity, and also by some people for releasing menstrual blood or giving birth.<br>\n<br>\nAfter reading this definition, please tell us if you use this word, or what word you use instead.&nbsp;","DataExportTag":"word_vagina","QuestionType":"MC","Selector":"SAVR","SubSelector":"TX","DataVisibility":{"Private":false,"Hidden":false},"Configuration":{"QuestionDescriptionOption":"UseText"},"QuestionDescription":"A vagina is a frontal genital opening, used by some people for sexual activity, and also by some...","Choices":{"1":{"Display":"Yes, I use the word \"vagina\"."},"2":{"Display":"No, I use a different word. The word I use instead of \"vagina\" is:","TextEntry":"true","InputHeight":24,"InputWidth":170,"TextEntryForceResponse":true},"3":{"Display":"Prefer not to say"}},"ChoiceOrder":["1","2","3"],"Validation":{"Settings":{"ForceResponse":"ON","ForceResponseType":"ON","Type":"None"}},"Language":[],"NextChoiceId":5,"NextAnswerId":1,"QuestionID":"QID14","QuestionText_Unsafe":"A <b>vagina<\/b> is a frontal genital opening, used by some people for sexual activity, and also by some people for releasing menstrual blood or giving birth.<br>\n<br>\nAfter reading this definition, please tell us if you use this word, or what word you use instead.&nbsp;","RecodeValues":{"1":"1","2":"0","3":"2"}}},{"SurveyID":"SV_bK1zvICzqSrAmrj","Element":"SQ","PrimaryAttribute":"QID31","SecondaryAttribute":"An abortion is anything someone does to end a pregnancy, which usually involves taking pills or h...","TertiaryAttribute":null,"Payload":{"QuestionText":"An <b>abortion<\/b> is anything someone does to end a pregnancy, which usually involves taking pills or having a procedure to remove the pregnancy from the body. A successful abortion means the person is no longer pregnant.&nbsp;<br>\n<br>\nAfter reading this definition, please tell us if you use this word, or what word you use instead.","DataExportTag":"word_abortion","QuestionType":"MC","Selector":"SAVR","SubSelector":"TX","DataVisibility":{"Private":false,"Hidden":false},"Configuration":{"QuestionDescriptionOption":"UseText"},"QuestionDescription":"An abortion is anything someone does to end a pregnancy, which usually involves taking pills or h...","Choices":{"1":{"Display":"Yes, I use the word \"abortion\"."},"2":{"Display":"No, I use a different word. The word(s) I use instead of \"abortion\" is:","TextEntry":"true","InputHeight":24,"InputWidth":170,"TextEntryForceResponse":true},"3":{"Display":"Prefer not to say"}},"ChoiceOrder":[1,2,3],"Validation":{"Settings":{"ForceResponse":"ON","ForceResponseType":"ON","Type":"None"}},"Language":[],"NextChoiceId":4,"NextAnswerId":1,"QuestionID":"QID31","QuestionText_Unsafe":"An <b>abortion<\/b> is anything someone does to end a pregnancy, which usually involves taking pills or having a procedure to remove the pregnancy from the body. A successful abortion means the person is no longer pregnant.&nbsp;<br>\n<br>\nAfter reading this definition, please tell us if you use this word, or what word you use instead.","RecodeValues":{"1":"1","2":"0","3":"2"}}},{"SurveyID":"SV_bK1zvICzqSrAmrj","Element":"SQ","PrimaryAttribute":"QID239","SecondaryAttribute":"Approximately how many weeks ${q:\/\/QID28\/ChoiceTextEntryValue\/2} were you at the time of this mos...","TertiaryAttribute":null,"Payload":{"QuestionText":"Approximately how many weeks&nbsp;${q:\/\/QID28\/ChoiceTextEntryValue\/2} were you at the time of this most recent abortion? (measured from the date of your last period)","DataExportTag":"ab_9_a0_per0_preg1","QuestionType":"MC","Selector":"SAVR","SubSelector":"TX","DataVisibility":{"Private":false,"Hidden":false},"Configuration":{"QuestionDescriptionOption":"UseText"},"QuestionDescription":"Approximately how many weeks ${q:\/\/QID28\/ChoiceTextEntryValue\/2} were you at the time of this mos...","Choices":{"1":{"Display":"Number of weeks:","TextEntry":"true","TextEntryValidation":"ValidNumber","TextEntryForceResponse":true},"2":{"Display":"I don't know"}},"DisplayLogic":{"0":{"0":{"LogicType":"Question","QuestionID":"QID31","QuestionIsInLoop":"no","ChoiceLocator":"q:\/\/QID31\/SelectableChoice\/1","Operator":"Selected","QuestionIDFromLocator":"QID31","LeftOperand":"q:\/\/QID31\/SelectableChoice\/1","Type":"Expression","Description":"<span class=\"ConjDesc\">If<\/span> <span class=\"QuestionDesc\">An abortion is anything someone does to end a pregnancy, which usually involves taking pills or h...<\/span> <span class=\"LeftOpDesc\">Yes, I use the word \"abortion\".<\/span> <span class=\"OpDesc\">Is Selected<\/span> "},"1":{"LogicType":"Question","QuestionID":"QID26","QuestionIsInLoop":"no","ChoiceLocator":"q:\/\/QID26\/SelectableChoice\/3","Operator":"Selected","QuestionIDFromLocator":"QID26","LeftOperand":"q:\/\/QID26\/SelectableChoice\/3","Type":"Expression","Description":"<span class=\"ConjDesc\">And<\/span> <span class=\"QuestionDesc\">A period is the bleeding from the frontal genital opening that often occurs about every 3 to 5 we...<\/span> <span class=\"LeftOpDesc\">Prefer not to say<\/span> <span class=\"OpDesc\">Is Selected<\/span> ","Conjuction":"And"},"2":{"LogicType":"Question","QuestionID":"QID28","QuestionIsInLoop":"no","ChoiceLocator":"q:\/\/QID28\/SelectableChoice\/2","Operator":"Selected","QuestionIDFromLocator":"QID28","LeftOperand":"q:\/\/QID28\/SelectableChoice\/2","Type":"Expression","Description":"<span class=\"ConjDesc\">And<\/span> <span class=\"QuestionDesc\">To be pregnant is to have cells growing\/dividing in the uterus that could turn into a baby. After...<\/span> <span class=\"LeftOpDesc\">No, I use a different word. The word I use instead of \"pregnant\" is:<\/span> <span class=\"OpDesc\">Is Selected<\/span> ","Conjuction":"And"},"3":{"LogicType":"Question","QuestionID":"QID599","QuestionIsInLoop":"yes","LoopAndMergeLoops":"BL_9EJPBE1hP1EklPn,any","LoopTarget":"evaluateAnyInArrayFunction","FunctionName":"evaluateAnyInArrayFunction","ChoiceLocator":"q:\/\/QID599\/SelectableChoice\/1","Operator":"Selected","QuestionIDFromLocator":"QID599","LeftOperand":"q:\/\/QID599\/SelectableChoice\/1","Type":"Expression","Description":"<span class=\"ConjDesc\">And<\/span> <span class=\"QuestionDesc\">What was the outcome of your ${lm:\/\/Field\/2} ${q:\/\/QID28\/ChoiceTextEntryValue\/2}? (Any Loop)<\/span> <span class=\"LeftOpDesc\">Abortion<\/span> <span class=\"OpDesc\">Is Selected<\/span> ","Conjuction":"And"},"Type":"If"},"1":{"0":{"LogicType":"Question","QuestionID":"QID31","QuestionIsInLoop":"no","ChoiceLocator":"q:\/\/QID31\/SelectableChoice\/3","Operator":"Selected","QuestionIDFromLocator":"QID31","LeftOperand":"q:\/\/QID31\/SelectableChoice\/3","Type":"Expression","Description":"<span class=\"ConjDesc\">If<\/span> <span class=\"QuestionDesc\">An abortion is anything someone does to end a pregnancy, which usually involves taking pills or h...<\/span> <span class=\"LeftOpDesc\">Prefer not to say<\/span> <span class=\"OpDesc\">Is Selected<\/span> "},"1":{"LogicType":"Question","QuestionID":"QID26","QuestionIsInLoop":"no","ChoiceLocator":"q:\/\/QID26\/SelectableChoice\/3","Operator":"Selected","QuestionIDFromLocator":"QID26","LeftOperand":"q:\/\/QID26\/SelectableChoice\/3","Type":"Expression","Description":"<span class=\"ConjDesc\">And<\/span> <span class=\"QuestionDesc\">A period is the bleeding from the frontal genital opening that often occurs about every 3 to 5 we...<\/span> <span class=\"LeftOpDesc\">Prefer not to say<\/span> <span class=\"OpDesc\">Is Selected<\/span> ","Conjuction":"And"},"2":{"LogicType":"Question","QuestionID":"QID28","QuestionIsInLoop":"no","ChoiceLocator":"q:\/\/QID28\/SelectableChoice\/2","Operator":"Selected","QuestionIDFromLocator":"QID28","LeftOperand":"q:\/\/QID28\/SelectableChoice\/2","Type":"Expression","Description":"<span class=\"ConjDesc\">And<\/span> <span class=\"QuestionDesc\">To be pregnant is to have cells growing\/dividing in the uterus that could turn into a baby. After...<\/span> <span class=\"LeftOpDesc\">No, I use a different word. The word I use instead of \"pregnant\" is:<\/span> <span class=\"OpDesc\">Is Selected<\/span> ","Conjuction":"And"},"3":{"LogicType":"Question","QuestionID":"QID599","QuestionIsInLoop":"yes","LoopAndMergeLoops":"BL_9EJPBE1hP1EklPn,any","LoopTarget":"evaluateAnyInArrayFunction","FunctionName":"evaluateAnyInArrayFunction","ChoiceLocator":"q:\/\/QID599\/SelectableChoice\/1","Operator":"Selected","QuestionIDFromLocator":"QID599","LeftOperand":"q:\/\/QID599\/SelectableChoice\/1","Type":"Expression","Description":"<span class=\"ConjDesc\">And<\/span> <span class=\"QuestionDesc\">What was the outcome of your ${lm:\/\/Field\/2} ${q:\/\/QID28\/ChoiceTextEntryValue\/2}? (Any Loop)<\/span> <span class=\"LeftOpDesc\">Abortion<\/span> <span class=\"OpDesc\">Is Selected<\/span> ","Conjuction":"And"},"Type":"ElseIf"},"2":{"0":{"LogicType":"Question","QuestionID":"QID31","QuestionIsInLoop":"no","ChoiceLocator":"q:\/\/QID31\/SelectableChoice\/3","Operator":"Selected","QuestionIDFromLocator":"QID31","LeftOperand":"q:\/\/QID31\/SelectableChoice\/3","Type":"Expression","Description":"<span class=\"ConjDesc\">If<\/span> <span class=\"QuestionDesc\">An abortion is anything someone does to end a pregnancy, which usually involves taking pills or h...<\/span> <span class=\"LeftOpDesc\">Prefer not to say<\/span> <span class=\"OpDesc\">Is Selected<\/span> "},"1":{"LogicType":"Question","QuestionID":"QID26","QuestionIsInLoop":"no","ChoiceLocator":"q:\/\/QID26\/SelectableChoice\/1","Operator":"Selected","QuestionIDFromLocator":"QID26","LeftOperand":"q:\/\/QID26\/SelectableChoice\/1","Type":"Expression","Description":"<span class=\"ConjDesc\">And<\/span> <span class=\"QuestionDesc\">A period is the bleeding from the frontal genital opening that often occurs about every 3 to 5 we...<\/span> <span class=\"LeftOpDesc\">Yes, I use the word \"period\".<\/span> <span class=\"OpDesc\">Is Selected<\/span> ","Conjuction":"And"},"2":{"LogicType":"Question","QuestionID":"QID28","QuestionIsInLoop":"no","ChoiceLocator":"q:\/\/QID28\/SelectableChoice\/2","Operator":"Selected","QuestionIDFromLocator":"QID28","LeftOperand":"q:\/\/QID28\/SelectableChoice\/2","Type":"Expression","Description":"<span class=\"ConjDesc\">And<\/span> <span class=\"QuestionDesc\">To be pregnant is to have cells growing\/dividing in the uterus that could turn into a baby. After...<\/span> <span class=\"LeftOpDesc\">No, I use a different word. The word I use instead of \"pregnant\" is:<\/span> <span class=\"OpDesc\">Is Selected<\/span> ","Conjuction":"And"},"3":{"LogicType":"Question","QuestionID":"QID599","QuestionIsInLoop":"yes","LoopAndMergeLoops":"BL_9EJPBE1hP1EklPn,any","LoopTarget":"evaluateAnyInArrayFunction","FunctionName":"evaluateAnyInArrayFunction","ChoiceLocator":"q:\/\/QID599\/SelectableChoice\/1","Operator":"Selected","QuestionIDFromLocator":"QID599","LeftOperand":"q:\/\/QID599\/SelectableChoice\/1","Type":"Expression","Description":"<span class=\"ConjDesc\">And<\/span> <span class=\"QuestionDesc\">What was the outcome of your ${lm:\/\/Field\/2} ${q:\/\/QID28\/ChoiceTextEntryValue\/2}? (Any Loop)<\/span> <span class=\"LeftOpDesc\">Abortion<\/span> <span class=\"OpDesc\">Is Selected<\/span> ","Conjuction":"And"},"Type":"ElseIf"},"3":{"0":{"LogicType":"Question","QuestionID":"QID31","QuestionIsInLoop":"no","ChoiceLocator":"q:\/\/QID31\/SelectableChoice\/1","Operator":"Selected","QuestionIDFromLocator":"QID31","LeftOperand":"q:\/\/QID31\/SelectableChoice\/1","Type":"Expression","Description":"<span class=\"ConjDesc\">If<\/span> <span class=\"QuestionDesc\">An abortion is anything someone does to end a pregnancy, which usually involves taking pills or h...<\/span> <span class=\"LeftOpDesc\">Yes, I use the word \"abortion\".<\/span> <span class=\"OpDesc\">Is Selected<\/span> "},"1":{"LogicType":"Question","QuestionID":"QID26","QuestionIsInLoop":"no","ChoiceLocator":"q:\/\/QID26\/SelectableChoice\/1","Operator":"Selected","QuestionIDFromLocator":"QID26","LeftOperand":"q:\/\/QID26\/SelectableChoice\/1","Type":"Expression","Description":"<span class=\"ConjDesc\">And<\/span> <span class=\"QuestionDesc\">A period is the bleeding from the frontal genital opening that often occurs about every 3 to 5 we...<\/span> <span class=\"LeftOpDesc\">Yes, I use the word \"period\".<\/span> <span class=\"OpDesc\">Is Selected<\/span> ","Conjuction":"And"},"2":{"LogicType":"Question","QuestionID":"QID28","QuestionIsInLoop":"no","ChoiceLocator":"q:\/\/QID28\/SelectableChoice\/2","Operator":"Selected","QuestionIDFromLocator":"QID28","LeftOperand":"q:\/\/QID28\/SelectableChoice\/2","Type":"Expression","Description":"<span class=\"ConjDesc\">And<\/span> <span class=\"QuestionDesc\">To be pregnant is to have cells growing\/dividing in the uterus that could turn into a baby. After...<\/span> <span class=\"LeftOpDesc\">No, I use a different word. The word I use instead of \"pregnant\" is:<\/span> <span class=\"OpDesc\">Is Selected<\/span> ","Conjuction":"And"},"3":{"LogicType":"Question","QuestionID":"QID599","QuestionIsInLoop":"yes","LoopAndMergeLoops":"BL_9EJPBE1hP1EklPn,any","LoopTarget":"evaluateAnyInArrayFunction","FunctionName":"evaluateAnyInArrayFunction","ChoiceLocator":"q:\/\/QID599\/SelectableChoice\/1","Operator":"Selected","QuestionIDFromLocator":"QID599","LeftOperand":"q:\/\/QID599\/SelectableChoice\/1","Type":"Expression","Description":"<span class=\"ConjDesc\">And<\/span> <span class=\"QuestionDesc\">What was the outcome of your ${lm:\/\/Field\/2} ${q:\/\/QID28\/ChoiceTextEntryValue\/2}? (Any Loop)<\/span> <span class=\"LeftOpDesc\">Abortion<\/span> <span class=\"OpDesc\">Is Selected<\/span> ","Conjuction":"And"},"Type":"ElseIf"},"Type":"BooleanExpression","inPage":false},"ChoiceOrder":[1,2],"Validation":{"Settings":{"ForceResponse":"RequestResponse","ForceResponseType":"RequestResponse","Type":"None","CustomValidation":{"Logic":{"0":{"0":{"QuestionID":"QID239","QuestionIsInLoop":"no","ChoiceLocator":"q:\/\/QID239\/ChoiceTextEntryValue\/1","Operator":"GreaterThanOrEqual","QuestionIDFromLocator":"QID239","LeftOperand":"q:\/\/QID239\/ChoiceTextEntryValue\/1","RightOperand":"0","Type":"Expression","LogicType":"Question","Description":"<span class=\"ConjDesc\">If<\/span> <span class=\"QuestionDesc\">How many weeks ${q:\/\/QID28\/ChoiceTextEntryValue\/2} were you at the time of this most recent abort...<\/span> <span class=\"LeftOpDesc\">Number of weeks:<\/span> <span class=\"OpDesc\">Is Greater Than or Equal to<\/span> <span class=\"RightOpDesc\"> 0 <\/span>"},"Type":"If"},"Type":"BooleanExpression"},"Message":{"messageID":null,"subMessageID":"VE_VALIDNUMBER_PLURAL","libraryID":null,"description":"Require valid numbers"}}}},"AnalyzeChoices":{"2":"on"},"Language":[],"NextChoiceId":3,"NextAnswerId":1,"QuestionID":"QID239","QuestionText_Unsafe":"Approximately how many weeks&nbsp;${q:\/\/QID28\/ChoiceTextEntryValue\/2} were you at the time of this most recent abortion? (measured from the date of your last period)","RecodeValues":{"1":"1","2":"2"}}},{"SurveyID":"SV_bK1zvICzqSrAmrj","Element":"SQ","PrimaryAttribute":"QID240","SecondaryAttribute":"Approximately how many weeks ${q:\/\/QID28\/ChoiceTextEntryValue\/2} were you at the time of this mos...","TertiaryAttribute":null,"Payload":{"QuestionText":"Approximately how many weeks&nbsp;${q:\/\/QID28\/ChoiceTextEntryValue\/2} were you at the time of this most recent ${q:\/\/QID31\/ChoiceTextEntryValue\/2}?&nbsp;","DataExportTag":"ab_9_a1_per0_preg1","QuestionType":"MC","Selector":"SAVR","SubSelector":"TX","DataVisibility":{"Private":false,"Hidden":false},"Configuration":{"QuestionDescriptionOption":"UseText"},"QuestionDescription":"Approximately how many weeks ${q:\/\/QID28\/ChoiceTextEntryValue\/2} were you at the time of this mos...","Choices":{"1":{"Display":"Number of weeks:","TextEntry":"true","TextEntryValidation":"ValidNumber","TextEntryForceResponse":true},"2":{"Display":"I don't know"}},"DisplayLogic":{"0":{"0":{"LogicType":"Question","QuestionID":"QID28","QuestionIsInLoop":"no","ChoiceLocator":"q:\/\/QID28\/SelectableChoice\/2","Operator":"Selected","QuestionIDFromLocator":"QID28","LeftOperand":"q:\/\/QID28\/SelectableChoice\/2","Type":"Expression","Description":"<span class=\"ConjDesc\">If<\/span> <span class=\"QuestionDesc\">To be pregnant is to have cells growing\/dividing in the uterus that could turn into a baby. After...<\/span> <span class=\"LeftOpDesc\">No, I use a different word. The word I use instead of \"pregnant\" is:<\/span> <span class=\"OpDesc\">Is Selected<\/span> "},"1":{"LogicType":"Question","QuestionID":"QID31","QuestionIsInLoop":"no","ChoiceLocator":"q:\/\/QID31\/SelectableChoice\/2","Operator":"Selected","QuestionIDFromLocator":"QID31","LeftOperand":"q:\/\/QID31\/SelectableChoice\/2","Type":"Expression","Description":"<span class=\"ConjDesc\">And<\/span> <span class=\"QuestionDesc\">An abortion is anything someone does to end a pregnancy, which usually involves taking pills or h...<\/span> <span class=\"LeftOpDesc\">No, I use a different word. The word(s) I use instead of \"abortion\" is:<\/span> <span class=\"OpDesc\">Is Selected<\/span> ","Conjuction":"And"},"2":{"LogicType":"Question","QuestionID":"QID26","QuestionIsInLoop":"no","ChoiceLocator":"q:\/\/QID26\/SelectableChoice\/1","Operator":"Selected","QuestionIDFromLocator":"QID26","LeftOperand":"q:\/\/QID26\/SelectableChoice\/1","Type":"Expression","Description":"<span class=\"ConjDesc\">And<\/span> <span class=\"QuestionDesc\">A period is the bleeding from the frontal genital opening that often occurs about every 3 to 5 we...<\/span> <span class=\"LeftOpDesc\">Yes, I use the word \"period\".<\/span> <span class=\"OpDesc\">Is Selected<\/span> ","Conjuction":"And"},"3":{"LogicType":"Question","QuestionID":"QID600","QuestionIsInLoop":"yes","LoopAndMergeLoops":"BL_9EJPBE1hP1EklPn,any","LoopTarget":"evaluateAnyInArrayFunction","FunctionName":"evaluateAnyInArrayFunction","ChoiceLocator":"q:\/\/QID600\/SelectableChoice\/1","Operator":"Selected","QuestionIDFromLocator":"QID600","LeftOperand":"q:\/\/QID600\/SelectableChoice\/1","Type":"Expression","Description":"<span class=\"ConjDesc\">And<\/span> <span class=\"QuestionDesc\">What was the outcome of your ${lm:\/\/Field\/2} ${q:\/\/QID28\/ChoiceTextEntryValue\/2}? (Any Loop)<\/span> <span class=\"LeftOpDesc\">${q:\/\/QID31\/ChoiceTextEntryValue\/2}<\/span> <span class=\"OpDesc\">Is Selected<\/span> ","Conjuction":"And"},"Type":"If"},"1":{"0":{"LogicType":"Question","QuestionID":"QID31","QuestionIsInLoop":"no","ChoiceLocator":"q:\/\/QID31\/SelectableChoice\/2","Operator":"Selected","QuestionIDFromLocator":"QID31","LeftOperand":"q:\/\/QID31\/SelectableChoice\/2","Type":"Expression","Description":"<span class=\"ConjDesc\">If<\/span> <span class=\"QuestionDesc\">An abortion is anything someone does to end a pregnancy, which usually involves taking pills or h...<\/span> <span class=\"LeftOpDesc\">No, I use a different word. The word(s) I use instead of \"abortion\" is:<\/span> <span class=\"OpDesc\">Is Selected<\/span> "},"1":{"LogicType":"Question","QuestionID":"QID26","QuestionIsInLoop":"no","ChoiceLocator":"q:\/\/QID26\/SelectableChoice\/3","Operator":"Selected","QuestionIDFromLocator":"QID26","LeftOperand":"q:\/\/QID26\/SelectableChoice\/3","Type":"Expression","Description":"<span class=\"ConjDesc\">And<\/span> <span class=\"QuestionDesc\">A period is the bleeding from the frontal genital opening that often occurs about every 3 to 5 we...<\/span> <span class=\"LeftOpDesc\">Prefer not to say<\/span> <span class=\"OpDesc\">Is Selected<\/span> ","Conjuction":"And"},"2":{"LogicType":"Question","QuestionID":"QID28","QuestionIsInLoop":"no","ChoiceLocator":"q:\/\/QID28\/SelectableChoice\/2","Operator":"Selected","QuestionIDFromLocator":"QID28","LeftOperand":"q:\/\/QID28\/SelectableChoice\/2","Type":"Expression","Description":"<span class=\"ConjDesc\">And<\/span> <span class=\"QuestionDesc\">To be pregnant is to have cells growing\/dividing in the uterus that could turn into a baby. After...<\/span> <span class=\"LeftOpDesc\">No, I use a different word. The word I use instead of \"pregnant\" is:<\/span> <span class=\"OpDesc\">Is Selected<\/span> ","Conjuction":"And"},"3":{"LogicType":"Question","QuestionID":"QID600","QuestionIsInLoop":"yes","LoopAndMergeLoops":"BL_9EJPBE1hP1EklPn,any","LoopTarget":"evaluateAnyInArrayFunction","FunctionName":"evaluateAnyInArrayFunction","ChoiceLocator":"q:\/\/QID600\/SelectableChoice\/1","Operator":"Selected","QuestionIDFromLocator":"QID600","LeftOperand":"q:\/\/QID600\/SelectableChoice\/1","Type":"Expression","Description":"<span class=\"ConjDesc\">And<\/span> <span class=\"QuestionDesc\">What was the outcome of your ${lm:\/\/Field\/2} ${q:\/\/QID28\/ChoiceTextEntryValue\/2}? (Any Loop)<\/span> <span class=\"LeftOpDesc\">${q:\/\/QID31\/ChoiceTextEntryValue\/2}<\/span> <span class=\"OpDesc\">Is Selected<\/span> ","Conjuction":"And"},"Type":"ElseIf"},"Type":"BooleanExpression","inPage":false},"ChoiceOrder":[1,2],"Validation":{"Settings":{"ForceResponse":"RequestResponse","ForceResponseType":"RequestResponse","Type":"None","CustomValidation":{"Logic":{"0":{"0":{"QuestionID":"QID240","QuestionIsInLoop":"no","ChoiceLocator":"q:\/\/QID240\/ChoiceTextEntryValue\/1","Operator":"GreaterThanOrEqual","QuestionIDFromLocator":"QID240","LeftOperand":"q:\/\/QID240\/ChoiceTextEntryValue\/1","RightOperand":"0","Type":"Expression","LogicType":"Question","Description":"<span class=\"ConjDesc\">If<\/span> <span class=\"QuestionDesc\">How many weeks ${q:\/\/QID28\/ChoiceTextEntryValue\/2} were you at the time of this most recent ...<\/span> <span class=\"LeftOpDesc\">Number of weeks:<\/span> <span class=\"OpDesc\">Is Greater Than or Equal to<\/span> <span class=\"RightOpDesc\"> 0 <\/span>"},"Type":"If"},"Type":"BooleanExpression"},"Message":{"messageID":null,"subMessageID":"VE_VALIDNUMBER_PLURAL","libraryID":null,"description":"Require valid numbers"}}}},"AnalyzeChoices":{"2":"on"},"Language":[],"NextChoiceId":3,"NextAnswerId":1,"QuestionID":"QID240","QuestionText_Unsafe":"Approximately how many weeks&nbsp;${q:\/\/QID28\/ChoiceTextEntryValue\/2} were you at the time of this most recent ${q:\/\/QID31\/ChoiceTextEntryValue\/2}?&nbsp;","RecodeValues":{"1":"1","2":"2"}}},{"SurveyID":"SV_bK1zvICzqSrAmrj","Element":"SQ","PrimaryAttribute":"QID241","SecondaryAttribute":"Approximately how many weeks ${q:\/\/QID28\/ChoiceTextEntryValue\/2} were you at the time of this mos...","TertiaryAttribute":null,"Payload":{"QuestionText":"Approximately how many weeks&nbsp;${q:\/\/QID28\/ChoiceTextEntryValue\/2} were you at the time of this most recent ${q:\/\/QID31\/ChoiceTextEntryValue\/2}? (measured from the date of your last ${q:\/\/QID26\/ChoiceTextEntryValue\/2})","DataExportTag":"ab_9_a1_per1_preg1","QuestionType":"MC","Selector":"SAVR","SubSelector":"TX","DataVisibility":{"Private":false,"Hidden":false},"Configuration":{"QuestionDescriptionOption":"UseText"},"QuestionDescription":"Approximately how many weeks ${q:\/\/QID28\/ChoiceTextEntryValue\/2} were you at the time of this mos...","Choices":{"1":{"Display":"Number of weeks:","TextEntry":"true","TextEntryValidation":"ValidNumber","TextEntryForceResponse":true},"2":{"Display":"I don't know"}},"DisplayLogic":{"0":{"0":{"LogicType":"Question","QuestionID":"QID28","QuestionIsInLoop":"no","ChoiceLocator":"q:\/\/QID28\/SelectableChoice\/2","Operator":"Selected","QuestionIDFromLocator":"QID28","LeftOperand":"q:\/\/QID28\/SelectableChoice\/2","Type":"Expression","Description":"<span class=\"ConjDesc\">If<\/span> <span class=\"QuestionDesc\">To be pregnant is to have cells growing\/dividing in the uterus that could turn into a baby. After...<\/span> <span class=\"LeftOpDesc\">No, I use a different word. The word I use instead of \"pregnant\" is:<\/span> <span class=\"OpDesc\">Is Selected<\/span> "},"1":{"LogicType":"Question","QuestionID":"QID31","QuestionIsInLoop":"no","ChoiceLocator":"q:\/\/QID31\/SelectableChoice\/2","Operator":"Selected","QuestionIDFromLocator":"QID31","LeftOperand":"q:\/\/QID31\/SelectableChoice\/2","Type":"Expression","Description":"<span class=\"ConjDesc\">And<\/span> <span class=\"QuestionDesc\">An abortion is anything someone does to end a pregnancy, which usually involves taking pills or h...<\/span> <span class=\"LeftOpDesc\">No, I use a different word. The word(s) I use instead of \"abortion\" is:<\/span> <span class=\"OpDesc\">Is Selected<\/span> ","Conjuction":"And"},"2":{"LogicType":"Question","QuestionID":"QID26","QuestionIsInLoop":"no","ChoiceLocator":"q:\/\/QID26\/SelectableChoice\/2","Operator":"Selected","QuestionIDFromLocator":"QID26","LeftOperand":"q:\/\/QID26\/SelectableChoice\/2","Type":"Expression","Description":"<span class=\"ConjDesc\">And<\/span> <span class=\"QuestionDesc\">A period is the bleeding from the frontal genital opening that often occurs about every 3 to 5 we...<\/span> <span class=\"LeftOpDesc\">No, I use a different word. The word I use instead of \"period\" is:<\/span> <span class=\"OpDesc\">Is Selected<\/span> ","Conjuction":"And"},"3":{"LogicType":"Question","QuestionID":"QID600","QuestionIsInLoop":"yes","LoopAndMergeLoops":"BL_9EJPBE1hP1EklPn,any","LoopTarget":"evaluateAnyInArrayFunction","FunctionName":"evaluateAnyInArrayFunction","ChoiceLocator":"q:\/\/QID600\/SelectableChoice\/1","Operator":"Selected","QuestionIDFromLocator":"QID600","LeftOperand":"q:\/\/QID600\/SelectableChoice\/1","Type":"Expression","Description":"<span class=\"ConjDesc\">And<\/span> <span class=\"QuestionDesc\">What was the outcome of your ${lm:\/\/Field\/2} ${q:\/\/QID28\/ChoiceTextEntryValue\/2}? (Any Loop)<\/span> <span class=\"LeftOpDesc\">${q:\/\/QID31\/ChoiceTextEntryValue\/2}<\/span> <span class=\"OpDesc\">Is Selected<\/span> ","Conjuction":"And"},"Type":"If"},"Type":"BooleanExpression","inPage":false},"ChoiceOrder":[1,2],"Validation":{"Settings":{"ForceResponse":"RequestResponse","ForceResponseType":"RequestResponse","Type":"None","CustomValidation":{"Logic":{"0":{"0":{"QuestionID":"QID241","QuestionIsInLoop":"no","ChoiceLocator":"q:\/\/QID241\/ChoiceTextEntryValue\/1","Operator":"GreaterThanOrEqual","QuestionIDFromLocator":"QID241","LeftOperand":"q:\/\/QID241\/ChoiceTextEntryValue\/1","RightOperand":"0","Type":"Expression","LogicType":"Question","Description":"<span class=\"ConjDesc\">If<\/span> <span class=\"QuestionDesc\">How many weeks ${q:\/\/QID28\/ChoiceTextEntryValue\/2} were you at the time of this most recent ...<\/span> <span class=\"LeftOpDesc\">Number of weeks:<\/span> <span class=\"OpDesc\">Is Greater Than or Equal to<\/span> <span class=\"RightOpDesc\"> 0 <\/span>"},"Type":"If"},"Type":"BooleanExpression"},"Message":{"messageID":null,"subMessageID":"VE_VALIDNUMBER_PLURAL","libraryID":null,"description":"Require valid numbers"}}}},"AnalyzeChoices":{"2":"on"},"Language":[],"NextChoiceId":3,"NextAnswerId":1,"QuestionID":"QID241","QuestionText_Unsafe":"Approximately how many weeks&nbsp;${q:\/\/QID28\/ChoiceTextEntryValue\/2} were you at the time of this most recent ${q:\/\/QID31\/ChoiceTextEntryValue\/2}? (measured from the date of your last ${q:\/\/QID26\/ChoiceTextEntryValue\/2})","RecodeValues":{"1":"1","2":"2"}}},{"SurveyID":"SV_bK1zvICzqSrAmrj","Element":"SQ","PrimaryAttribute":"QID242","SecondaryAttribute":"Approximately how many weeks ${q:\/\/QID28\/ChoiceTextEntryValue\/2} were you at the time of this mos...","TertiaryAttribute":null,"Payload":{"QuestionText":"Approximately how many weeks&nbsp;${q:\/\/QID28\/ChoiceTextEntryValue\/2} were you at the time of this most recent abortion? (measured from the date of your last ${q:\/\/QID26\/ChoiceTextEntryValue\/2})","DataExportTag":"ab_9_a0_per1_preg1","QuestionType":"MC","Selector":"SAVR","SubSelector":"TX","DataVisibility":{"Private":false,"Hidden":false},"Configuration":{"QuestionDescriptionOption":"UseText"},"QuestionDescription":"Approximately how many weeks ${q:\/\/QID28\/ChoiceTextEntryValue\/2} were you at the time of this mos...","Choices":{"1":{"Display":"Number of weeks:","TextEntry":"true","TextEntryValidation":"ValidNumber","TextEntryForceResponse":true},"2":{"Display":"I don't know"}},"DisplayLogic":{"0":{"0":{"LogicType":"Question","QuestionID":"QID28","QuestionIsInLoop":"no","ChoiceLocator":"q:\/\/QID28\/SelectableChoice\/2","Operator":"Selected","QuestionIDFromLocator":"QID28","LeftOperand":"q:\/\/QID28\/SelectableChoice\/2","Type":"Expression","Description":"<span class=\"ConjDesc\">If<\/span> <span class=\"QuestionDesc\">To be pregnant is to have cells growing\/dividing in the uterus that could turn into a baby. After...<\/span> <span class=\"LeftOpDesc\">No, I use a different word. The word I use instead of \"pregnant\" is:<\/span> <span class=\"OpDesc\">Is Selected<\/span> "},"1":{"LogicType":"Question","QuestionID":"QID31","QuestionIsInLoop":"no","ChoiceLocator":"q:\/\/QID31\/SelectableChoice\/1","Operator":"Selected","QuestionIDFromLocator":"QID31","LeftOperand":"q:\/\/QID31\/SelectableChoice\/1","Type":"Expression","Description":"<span class=\"ConjDesc\">And<\/span> <span class=\"QuestionDesc\">An abortion is anything someone does to end a pregnancy, which usually involves taking pills or h...<\/span> <span class=\"LeftOpDesc\">Yes, I use the word \"abortion\".<\/span> <span class=\"OpDesc\">Is Selected<\/span> ","Conjuction":"And"},"2":{"LogicType":"Question","QuestionID":"QID26","QuestionIsInLoop":"no","ChoiceLocator":"q:\/\/QID26\/SelectableChoice\/2","Operator":"Selected","QuestionIDFromLocator":"QID26","LeftOperand":"q:\/\/QID26\/SelectableChoice\/2","Type":"Expression","Description":"<span class=\"ConjDesc\">And<\/span> <span class=\"QuestionDesc\">A period is the bleeding from the frontal genital opening that often occurs about every 3 to 5 we...<\/span> <span class=\"LeftOpDesc\">No, I use a different word. The word I use instead of \"period\" is:<\/span> <span class=\"OpDesc\">Is Selected<\/span> ","Conjuction":"And"},"3":{"LogicType":"Question","QuestionID":"QID599","QuestionIsInLoop":"yes","LoopAndMergeLoops":"BL_9EJPBE1hP1EklPn,any","LoopTarget":"evaluateAnyInArrayFunction","FunctionName":"evaluateAnyInArrayFunction","ChoiceLocator":"q:\/\/QID599\/SelectableChoice\/1","Operator":"Selected","QuestionIDFromLocator":"QID599","LeftOperand":"q:\/\/QID599\/SelectableChoice\/1","Type":"Expression","Description":"<span class=\"ConjDesc\">And<\/span> <span class=\"QuestionDesc\">What was the outcome of your ${lm:\/\/Field\/2} ${q:\/\/QID28\/ChoiceTextEntryValue\/2}? (Any Loop)<\/span> <span class=\"LeftOpDesc\">Abortion<\/span> <span class=\"OpDesc\">Is Selected<\/span> ","Conjuction":"And"},"Type":"If"},"1":{"0":{"LogicType":"Question","QuestionID":"QID31","QuestionIsInLoop":"no","ChoiceLocator":"q:\/\/QID31\/SelectableChoice\/3","Operator":"Selected","QuestionIDFromLocator":"QID31","LeftOperand":"q:\/\/QID31\/SelectableChoice\/3","Type":"Expression","Description":"<span class=\"ConjDesc\">If<\/span> <span class=\"QuestionDesc\">An abortion is anything someone does to end a pregnancy, which usually involves taking pills or h...<\/span> <span class=\"LeftOpDesc\">Prefer not to say<\/span> <span class=\"OpDesc\">Is Selected<\/span> "},"1":{"LogicType":"Question","QuestionID":"QID26","QuestionIsInLoop":"no","ChoiceLocator":"q:\/\/QID26\/SelectableChoice\/2","Operator":"Selected","QuestionIDFromLocator":"QID26","LeftOperand":"q:\/\/QID26\/SelectableChoice\/2","Type":"Expression","Description":"<span class=\"ConjDesc\">And<\/span> <span class=\"QuestionDesc\">A period is the bleeding from the frontal genital opening that often occurs about every 3 to 5 we...<\/span> <span class=\"LeftOpDesc\">No, I use a different word. The word I use instead of \"period\" is:<\/span> <span class=\"OpDesc\">Is Selected<\/span> ","Conjuction":"And"},"2":{"LogicType":"Question","QuestionID":"QID28","QuestionIsInLoop":"no","ChoiceLocator":"q:\/\/QID28\/SelectableChoice\/2","Operator":"Selected","QuestionIDFromLocator":"QID28","LeftOperand":"q:\/\/QID28\/SelectableChoice\/2","Type":"Expression","Description":"<span class=\"ConjDesc\">And<\/span> <span class=\"QuestionDesc\">To be pregnant is to have cells growing\/dividing in the uterus that could turn into a baby. After...<\/span> <span class=\"LeftOpDesc\">No, I use a different word. The word I use instead of \"pregnant\" is:<\/span> <span class=\"OpDesc\">Is Selected<\/span> ","Conjuction":"And"},"3":{"LogicType":"Question","QuestionID":"QID599","QuestionIsInLoop":"yes","LoopAndMergeLoops":"BL_9EJPBE1hP1EklPn,any","LoopTarget":"evaluateAnyInArrayFunction","FunctionName":"evaluateAnyInArrayFunction","ChoiceLocator":"q:\/\/QID599\/SelectableChoice\/1","Operator":"Selected","QuestionIDFromLocator":"QID599","LeftOperand":"q:\/\/QID599\/SelectableChoice\/1","Type":"Expression","Description":"<span class=\"ConjDesc\">And<\/span> <span class=\"QuestionDesc\">What was the outcome of your ${lm:\/\/Field\/2} ${q:\/\/QID28\/ChoiceTextEntryValue\/2}? (Any Loop)<\/span> <span class=\"LeftOpDesc\">Abortion<\/span> <span class=\"OpDesc\">Is Selected<\/span> ","Conjuction":"And"},"Type":"ElseIf"},"Type":"BooleanExpression","inPage":false},"ChoiceOrder":[1,2],"Validation":{"Settings":{"ForceResponse":"RequestResponse","ForceResponseType":"RequestResponse","Type":"None","CustomValidation":{"Logic":{"0":{"0":{"QuestionID":"QID242","QuestionIsInLoop":"no","ChoiceLocator":"q:\/\/QID242\/ChoiceTextEntryValue\/1","Operator":"GreaterThanOrEqual","QuestionIDFromLocator":"QID242","LeftOperand":"q:\/\/QID242\/ChoiceTextEntryValue\/1","RightOperand":"0","Type":"Expression","LogicType":"Question","Description":"<span class=\"ConjDesc\">If<\/span> <span class=\"QuestionDesc\">How many weeks ${q:\/\/QID28\/ChoiceTextEntryValue\/2} were you at the time of this most recent abort...<\/span> <span class=\"LeftOpDesc\">Number of weeks:<\/span> <span class=\"OpDesc\">Is Greater Than or Equal to<\/span> <span class=\"RightOpDesc\"> 0 <\/span>"},"Type":"If"},"Type":"BooleanExpression"},"Message":{"messageID":null,"subMessageID":"VE_VALIDNUMBER_PLURAL","libraryID":null,"description":"Require valid numbers"}}}},"AnalyzeChoices":{"2":"on"},"Language":[],"NextChoiceId":3,"NextAnswerId":1,"QuestionID":"QID242","QuestionText_Unsafe":"Approximately how many weeks&nbsp;${q:\/\/QID28\/ChoiceTextEntryValue\/2} were you at the time of this most recent abortion? (measured from the date of your last ${q:\/\/QID26\/ChoiceTextEntryValue\/2})","RecodeValues":{"1":"1","2":"2"}}},{"SurveyID":"SV_bK1zvICzqSrAmrj","Element":"SQ","PrimaryAttribute":"QID244","SecondaryAttribute":"Approximately how many weeks pregnant were you at the time of this most recent ...","TertiaryAttribute":null,"Payload":{"QuestionText":"Approximately how many weeks&nbsp;pregnant were you at the time of this most recent ${q:\/\/QID31\/ChoiceTextEntryValue\/2}? (measured from the date of your last ${q:\/\/QID26\/ChoiceTextEntryValue\/2})","DataExportTag":"ab_9_a1_per1_preg0","QuestionType":"MC","Selector":"SAVR","SubSelector":"TX","DataVisibility":{"Private":false,"Hidden":false},"Configuration":{"QuestionDescriptionOption":"UseText"},"QuestionDescription":"Approximately how many weeks pregnant were you at the time of this most recent ...","Choices":{"1":{"Display":"Number of weeks:","TextEntry":"true","TextEntryValidation":"ValidNumber","TextEntryForceResponse":true},"2":{"Display":"I don't know"}},"DisplayLogic":{"0":{"0":{"LogicType":"Question","QuestionID":"QID28","QuestionIsInLoop":"no","ChoiceLocator":"q:\/\/QID28\/SelectableChoice\/1","Operator":"Selected","QuestionIDFromLocator":"QID28","LeftOperand":"q:\/\/QID28\/SelectableChoice\/1","Type":"Expression","Description":"<span class=\"ConjDesc\">If<\/span> <span class=\"QuestionDesc\">To be pregnant is to have cells growing\/dividing in the uterus that could turn into a baby. After...<\/span> <span class=\"LeftOpDesc\">Yes, I use the word \"pregnant\".<\/span> <span class=\"OpDesc\">Is Selected<\/span> "},"1":{"LogicType":"Question","QuestionID":"QID31","QuestionIsInLoop":"no","ChoiceLocator":"q:\/\/QID31\/SelectableChoice\/2","Operator":"Selected","QuestionIDFromLocator":"QID31","LeftOperand":"q:\/\/QID31\/SelectableChoice\/2","Type":"Expression","Description":"<span class=\"ConjDesc\">And<\/span> <span class=\"QuestionDesc\">An abortion is anything someone does to end a pregnancy, which usually involves taking pills or h...<\/span> <span class=\"LeftOpDesc\">No, I use a different word. The word(s) I use instead of \"abortion\" is:<\/span> <span class=\"OpDesc\">Is Selected<\/span> ","Conjuction":"And"},"2":{"LogicType":"Question","QuestionID":"QID26","QuestionIsInLoop":"no","ChoiceLocator":"q:\/\/QID26\/SelectableChoice\/2","Operator":"Selected","QuestionIDFromLocator":"QID26","LeftOperand":"q:\/\/QID26\/SelectableChoice\/2","Type":"Expression","Description":"<span class=\"ConjDesc\">And<\/span> <span class=\"QuestionDesc\">A period is the bleeding from the frontal genital opening that often occurs about every 3 to 5 we...<\/span> <span class=\"LeftOpDesc\">No, I use a different word. The word I use instead of \"period\" is:<\/span> <span class=\"OpDesc\">Is Selected<\/span> ","Conjuction":"And"},"3":{"LogicType":"Question","QuestionID":"QID428","QuestionIsInLoop":"yes","LoopAndMergeLoops":"BL_aY07BXhjza0VKjH,any","LoopTarget":"evaluateAnyInArrayFunction","FunctionName":"evaluateAnyInArrayFunction","ChoiceLocator":"q:\/\/QID428\/SelectableChoice\/1","Operator":"Selected","QuestionIDFromLocator":"QID428","LeftOperand":"q:\/\/QID428\/SelectableChoice\/1","Type":"Expression","Description":"<span class=\"ConjDesc\">And<\/span> <span class=\"QuestionDesc\">What was the outcome of your ${lm:\/\/Field\/2} pregnancy? (Any Loop)<\/span> <span class=\"LeftOpDesc\">${q:\/\/QID31\/ChoiceTextEntryValue\/2}<\/span> <span class=\"OpDesc\">Is Selected<\/span> ","Conjuction":"And"},"Type":"If"},"1":{"0":{"LogicType":"Question","QuestionID":"QID28","QuestionIsInLoop":"no","ChoiceLocator":"q:\/\/QID28\/SelectableChoice\/3","Operator":"Selected","QuestionIDFromLocator":"QID28","LeftOperand":"q:\/\/QID28\/SelectableChoice\/3","Type":"Expression","Description":"<span class=\"ConjDesc\">If<\/span> <span class=\"QuestionDesc\">To be pregnant is to have cells growing\/dividing in the uterus that could turn into a baby. After...<\/span> <span class=\"LeftOpDesc\">Prefer not to say<\/span> <span class=\"OpDesc\">Is Selected<\/span> "},"1":{"LogicType":"Question","QuestionID":"QID26","QuestionIsInLoop":"no","ChoiceLocator":"q:\/\/QID26\/SelectableChoice\/2","Operator":"Selected","QuestionIDFromLocator":"QID26","LeftOperand":"q:\/\/QID26\/SelectableChoice\/2","Type":"Expression","Description":"<span class=\"ConjDesc\">And<\/span> <span class=\"QuestionDesc\">A period is the bleeding from the frontal genital opening that often occurs about every 3 to 5 we...<\/span> <span class=\"LeftOpDesc\">No, I use a different word. The word I use instead of \"period\" is:<\/span> <span class=\"OpDesc\">Is Selected<\/span> ","Conjuction":"And"},"2":{"LogicType":"Question","QuestionID":"QID31","QuestionIsInLoop":"no","ChoiceLocator":"q:\/\/QID31\/SelectableChoice\/2","Operator":"Selected","QuestionIDFromLocator":"QID31","LeftOperand":"q:\/\/QID31\/SelectableChoice\/2","Type":"Expression","Description":"<span class=\"ConjDesc\">And<\/span> <span class=\"QuestionDesc\">An abortion is anything someone does to end a pregnancy, which usually involves taking pills or h...<\/span> <span class=\"LeftOpDesc\">No, I use a different word. The word(s) I use instead of \"abortion\" is:<\/span> <span class=\"OpDesc\">Is Selected<\/span> ","Conjuction":"And"},"3":{"LogicType":"Question","QuestionID":"QID428","QuestionIsInLoop":"yes","LoopAndMergeLoops":"BL_aY07BXhjza0VKjH,any","LoopTarget":"evaluateAnyInArrayFunction","FunctionName":"evaluateAnyInArrayFunction","ChoiceLocator":"q:\/\/QID428\/SelectableChoice\/1","Operator":"Selected","QuestionIDFromLocator":"QID428","LeftOperand":"q:\/\/QID428\/SelectableChoice\/1","Type":"Expression","Description":"<span class=\"ConjDesc\">And<\/span> <span class=\"QuestionDesc\">What was the outcome of your ${lm:\/\/Field\/2} pregnancy? (Any Loop)<\/span> <span class=\"LeftOpDesc\">${q:\/\/QID31\/ChoiceTextEntryValue\/2}<\/span> <span class=\"OpDesc\">Is Selected<\/span> ","Conjuction":"And"},"Type":"ElseIf"},"Type":"BooleanExpression","inPage":false},"ChoiceOrder":[1,2],"Validation":{"Settings":{"ForceResponse":"RequestResponse","ForceResponseType":"RequestResponse","Type":"None","CustomValidation":{"Logic":{"0":{"0":{"QuestionID":"QID244","QuestionIsInLoop":"no","ChoiceLocator":"q:\/\/QID244\/ChoiceTextEntryValue\/1","Operator":"GreaterThanOrEqual","QuestionIDFromLocator":"QID244","LeftOperand":"q:\/\/QID244\/ChoiceTextEntryValue\/1","RightOperand":"0","Type":"Expression","LogicType":"Question","Description":"<span class=\"ConjDesc\">If<\/span> <span class=\"QuestionDesc\">How many weeks pregnant were you at the time of this most recent ...<\/span> <span class=\"LeftOpDesc\">Number of weeks:<\/span> <span class=\"OpDesc\">Is Greater Than or Equal to<\/span> <span class=\"RightOpDesc\"> 0 <\/span>"},"Type":"If"},"Type":"BooleanExpression"},"Message":{"messageID":null,"subMessageID":"VE_VALIDNUMBER_PLURAL","libraryID":null,"description":"Require valid numbers"}}}},"AnalyzeChoices":{"2":"on"},"Language":[],"NextChoiceId":3,"NextAnswerId":1,"QuestionID":"QID244","QuestionText_Unsafe":"Approximately how many weeks&nbsp;pregnant were you at the time of this most recent ${q:\/\/QID31\/ChoiceTextEntryValue\/2}? (measured from the date of your last ${q:\/\/QID26\/ChoiceTextEntryValue\/2})","RecodeValues":{"1":"1","2":"2"}}},{"SurveyID":"SV_bK1zvICzqSrAmrj","Element":"SQ","PrimaryAttribute":"QID245","SecondaryAttribute":"Approximately how many weeks pregnant were you at the time of this most recent ...","TertiaryAttribute":null,"Payload":{"QuestionText":"Approximately how many weeks&nbsp;pregnant were you at the time of this most recent ${q:\/\/QID31\/ChoiceTextEntryValue\/2}? (measured from the date of your last period)","DataExportTag":"ab_9_a1_per0_preg0","QuestionType":"MC","Selector":"SAVR","SubSelector":"TX","DataVisibility":{"Private":false,"Hidden":false},"Configuration":{"QuestionDescriptionOption":"UseText"},"QuestionDescription":"Approximately how many weeks pregnant were you at the time of this most recent ...","Choices":{"1":{"Display":"Number of weeks:","TextEntry":"true","TextEntryValidation":"ValidNumber","TextEntryForceResponse":true},"2":{"Display":"I don't know"}},"DisplayLogic":{"0":{"0":{"LogicType":"Question","QuestionID":"QID31","QuestionIsInLoop":"no","ChoiceLocator":"q:\/\/QID31\/SelectableChoice\/2","Operator":"Selected","QuestionIDFromLocator":"QID31","LeftOperand":"q:\/\/QID31\/SelectableChoice\/2","Type":"Expression","Description":"<span class=\"ConjDesc\">If<\/span> <span class=\"QuestionDesc\">An abortion is anything someone does to end a pregnancy, which usually involves taking pills or h...<\/span> <span class=\"LeftOpDesc\">No, I use a different word. The word(s) I use instead of \"abortion\" is:<\/span> <span class=\"OpDesc\">Is Selected<\/span> "},"1":{"LogicType":"Question","QuestionID":"QID26","QuestionIsInLoop":"no","ChoiceLocator":"q:\/\/QID26\/SelectableChoice\/1","Operator":"Selected","QuestionIDFromLocator":"QID26","LeftOperand":"q:\/\/QID26\/SelectableChoice\/1","Type":"Expression","Description":"<span class=\"ConjDesc\">And<\/span> <span class=\"QuestionDesc\">A period is the bleeding from the frontal genital opening that often occurs about every 3 to 5 we...<\/span> <span class=\"LeftOpDesc\">Yes, I use the word \"period\".<\/span> <span class=\"OpDesc\">Is Selected<\/span> ","Conjuction":"And"},"2":{"LogicType":"Question","QuestionID":"QID28","QuestionIsInLoop":"no","ChoiceLocator":"q:\/\/QID28\/SelectableChoice\/1","Operator":"Selected","QuestionIDFromLocator":"QID28","LeftOperand":"q:\/\/QID28\/SelectableChoice\/1","Type":"Expression","Description":"<span class=\"ConjDesc\">And<\/span> <span class=\"QuestionDesc\">To be pregnant is to have cells growing\/dividing in the uterus that could turn into a baby. After...<\/span> <span class=\"LeftOpDesc\">Yes, I use the word \"pregnant\".<\/span> <span class=\"OpDesc\">Is Selected<\/span> ","Conjuction":"And"},"3":{"LogicType":"Question","QuestionID":"QID428","QuestionIsInLoop":"yes","LoopAndMergeLoops":"BL_aY07BXhjza0VKjH,any","LoopTarget":"evaluateAnyInArrayFunction","FunctionName":"evaluateAnyInArrayFunction","ChoiceLocator":"q:\/\/QID428\/SelectableChoice\/1","Operator":"Selected","QuestionIDFromLocator":"QID428","LeftOperand":"q:\/\/QID428\/SelectableChoice\/1","Type":"Expression","Description":"<span class=\"ConjDesc\">And<\/span> <span class=\"QuestionDesc\">What was the outcome of your ${lm:\/\/Field\/2} pregnancy? (Any Loop)<\/span> <span class=\"LeftOpDesc\">${q:\/\/QID31\/ChoiceTextEntryValue\/2}<\/span> <span class=\"OpDesc\">Is Selected<\/span> ","Conjuction":"And"},"Type":"If"},"1":{"0":{"LogicType":"Question","QuestionID":"QID31","QuestionIsInLoop":"no","ChoiceLocator":"q:\/\/QID31\/SelectableChoice\/2","Operator":"Selected","QuestionIDFromLocator":"QID31","LeftOperand":"q:\/\/QID31\/SelectableChoice\/2","Type":"Expression","Description":"<span class=\"ConjDesc\">If<\/span> <span class=\"QuestionDesc\">An abortion is anything someone does to end a pregnancy, which usually involves taking pills or h...<\/span> <span class=\"LeftOpDesc\">No, I use a different word. The word(s) I use instead of \"abortion\" is:<\/span> <span class=\"OpDesc\">Is Selected<\/span> "},"1":{"LogicType":"Question","QuestionID":"QID26","QuestionIsInLoop":"no","ChoiceLocator":"q:\/\/QID26\/SelectableChoice\/3","Operator":"Selected","QuestionIDFromLocator":"QID26","LeftOperand":"q:\/\/QID26\/SelectableChoice\/3","Type":"Expression","Description":"<span class=\"ConjDesc\">And<\/span> <span class=\"QuestionDesc\">A period is the bleeding from the frontal genital opening that often occurs about every 3 to 5 we...<\/span> <span class=\"LeftOpDesc\">Prefer not to say<\/span> <span class=\"OpDesc\">Is Selected<\/span> ","Conjuction":"And"},"2":{"LogicType":"Question","QuestionID":"QID28","QuestionIsInLoop":"no","ChoiceLocator":"q:\/\/QID28\/SelectableChoice\/1","Operator":"Selected","QuestionIDFromLocator":"QID28","LeftOperand":"q:\/\/QID28\/SelectableChoice\/1","Type":"Expression","Description":"<span class=\"ConjDesc\">And<\/span> <span class=\"QuestionDesc\">To be pregnant is to have cells growing\/dividing in the uterus that could turn into a baby. After...<\/span> <span class=\"LeftOpDesc\">Yes, I use the word \"pregnant\".<\/span> <span class=\"OpDesc\">Is Selected<\/span> ","Conjuction":"And"},"3":{"LogicType":"Question","QuestionID":"QID428","QuestionIsInLoop":"yes","LoopAndMergeLoops":"BL_aY07BXhjza0VKjH,any","LoopTarget":"evaluateAnyInArrayFunction","FunctionName":"evaluateAnyInArrayFunction","ChoiceLocator":"q:\/\/QID428\/SelectableChoice\/1","Operator":"Selected","QuestionIDFromLocator":"QID428","LeftOperand":"q:\/\/QID428\/SelectableChoice\/1","Type":"Expression","Description":"<span class=\"ConjDesc\">And<\/span> <span class=\"QuestionDesc\">What was the outcome of your ${lm:\/\/Field\/2} pregnancy? (Any Loop)<\/span> <span class=\"LeftOpDesc\">${q:\/\/QID31\/ChoiceTextEntryValue\/2}<\/span> <span class=\"OpDesc\">Is Selected<\/span> ","Conjuction":"And"},"Type":"ElseIf"},"2":{"0":{"LogicType":"Question","QuestionID":"QID31","QuestionIsInLoop":"no","ChoiceLocator":"q:\/\/QID31\/SelectableChoice\/2","Operator":"Selected","QuestionIDFromLocator":"QID31","LeftOperand":"q:\/\/QID31\/SelectableChoice\/2","Type":"Expression","Description":"<span class=\"ConjDesc\">If<\/span> <span class=\"QuestionDesc\">An abortion is anything someone does to end a pregnancy, which usually involves taking pills or h...<\/span> <span class=\"LeftOpDesc\">No, I use a different word. The word(s) I use instead of \"abortion\" is:<\/span> <span class=\"OpDesc\">Is Selected<\/span> "},"1":{"LogicType":"Question","QuestionID":"QID26","QuestionIsInLoop":"no","ChoiceLocator":"q:\/\/QID26\/SelectableChoice\/1","Operator":"Selected","QuestionIDFromLocator":"QID26","LeftOperand":"q:\/\/QID26\/SelectableChoice\/1","Type":"Expression","Description":"<span class=\"ConjDesc\">And<\/span> <span class=\"QuestionDesc\">A period is the bleeding from the frontal genital opening that often occurs about every 3 to 5 we...<\/span> <span class=\"LeftOpDesc\">Yes, I use the word \"period\".<\/span> <span class=\"OpDesc\">Is Selected<\/span> ","Conjuction":"And"},"2":{"LogicType":"Question","QuestionID":"QID28","QuestionIsInLoop":"no","ChoiceLocator":"q:\/\/QID28\/SelectableChoice\/3","Operator":"Selected","QuestionIDFromLocator":"QID28","LeftOperand":"q:\/\/QID28\/SelectableChoice\/3","Type":"Expression","Description":"<span class=\"ConjDesc\">And<\/span> <span class=\"QuestionDesc\">To be pregnant is to have cells growing\/dividing in the uterus that could turn into a baby. After...<\/span> <span class=\"LeftOpDesc\">Prefer not to say<\/span> <span class=\"OpDesc\">Is Selected<\/span> ","Conjuction":"And"},"3":{"LogicType":"Question","QuestionID":"QID428","QuestionIsInLoop":"yes","LoopAndMergeLoops":"BL_aY07BXhjza0VKjH,any","LoopTarget":"evaluateAnyInArrayFunction","FunctionName":"evaluateAnyInArrayFunction","ChoiceLocator":"q:\/\/QID428\/SelectableChoice\/1","Operator":"Selected","QuestionIDFromLocator":"QID428","LeftOperand":"q:\/\/QID428\/SelectableChoice\/1","Type":"Expression","Description":"<span class=\"ConjDesc\">And<\/span> <span class=\"QuestionDesc\">What was the outcome of your ${lm:\/\/Field\/2} pregnancy? (Any Loop)<\/span> <span class=\"LeftOpDesc\">${q:\/\/QID31\/ChoiceTextEntryValue\/2}<\/span> <span class=\"OpDesc\">Is Selected<\/span> ","Conjuction":"And"},"Type":"ElseIf"},"3":{"0":{"LogicType":"Question","QuestionID":"QID31","QuestionIsInLoop":"no","ChoiceLocator":"q:\/\/QID31\/SelectableChoice\/2","Operator":"Selected","QuestionIDFromLocator":"QID31","LeftOperand":"q:\/\/QID31\/SelectableChoice\/2","Type":"Expression","Description":"<span class=\"ConjDesc\">If<\/span> <span class=\"QuestionDesc\">An abortion is anything someone does to end a pregnancy, which usually involves taking pills or h...<\/span> <span class=\"LeftOpDesc\">No, I use a different word. The word(s) I use instead of \"abortion\" is:<\/span> <span class=\"OpDesc\">Is Selected<\/span> "},"1":{"LogicType":"Question","QuestionID":"QID26","QuestionIsInLoop":"no","ChoiceLocator":"q:\/\/QID26\/SelectableChoice\/3","Operator":"Selected","QuestionIDFromLocator":"QID26","LeftOperand":"q:\/\/QID26\/SelectableChoice\/3","Type":"Expression","Description":"<span class=\"ConjDesc\">And<\/span> <span class=\"QuestionDesc\">A period is the bleeding from the frontal genital opening that often occurs about every 3 to 5 we...<\/span> <span class=\"LeftOpDesc\">Prefer not to say<\/span> <span class=\"OpDesc\">Is Selected<\/span> ","Conjuction":"And"},"2":{"LogicType":"Question","QuestionID":"QID28","QuestionIsInLoop":"no","ChoiceLocator":"q:\/\/QID28\/SelectableChoice\/3","Operator":"Selected","QuestionIDFromLocator":"QID28","LeftOperand":"q:\/\/QID28\/SelectableChoice\/3","Type":"Expression","Description":"<span class=\"ConjDesc\">And<\/span> <span class=\"QuestionDesc\">To be pregnant is to have cells growing\/dividing in the uterus that could turn into a baby. After...<\/span> <span class=\"LeftOpDesc\">Prefer not to say<\/span> <span class=\"OpDesc\">Is Selected<\/span> ","Conjuction":"And"},"3":{"LogicType":"Question","QuestionID":"QID428","QuestionIsInLoop":"yes","LoopAndMergeLoops":"BL_aY07BXhjza0VKjH,any","LoopTarget":"evaluateAnyInArrayFunction","FunctionName":"evaluateAnyInArrayFunction","ChoiceLocator":"q:\/\/QID428\/SelectableChoice\/1","Operator":"Selected","QuestionIDFromLocator":"QID428","LeftOperand":"q:\/\/QID428\/SelectableChoice\/1","Type":"Expression","Description":"<span class=\"ConjDesc\">And<\/span> <span class=\"QuestionDesc\">What was the outcome of your ${lm:\/\/Field\/2} pregnancy? (Any Loop)<\/span> <span class=\"LeftOpDesc\">${q:\/\/QID31\/ChoiceTextEntryValue\/2}<\/span> <span class=\"OpDesc\">Is Selected<\/span> ","Conjuction":"And"},"Type":"ElseIf"},"Type":"BooleanExpression","inPage":false},"ChoiceOrder":[1,2],"Validation":{"Settings":{"ForceResponse":"RequestResponse","ForceResponseType":"RequestResponse","Type":"None","CustomValidation":{"Logic":{"0":{"0":{"QuestionID":"QID245","QuestionIsInLoop":"no","ChoiceLocator":"q:\/\/QID245\/ChoiceTextEntryValue\/1","Operator":"GreaterThanOrEqual","QuestionIDFromLocator":"QID245","LeftOperand":"q:\/\/QID245\/ChoiceTextEntryValue\/1","RightOperand":"0","Type":"Expression","LogicType":"Question","Description":"<span class=\"ConjDesc\">If<\/span> <span class=\"QuestionDesc\">How many weeks pregnant were you at the time of this most recent ...<\/span> <span class=\"LeftOpDesc\">Number of weeks:<\/span> <span class=\"OpDesc\">Is Greater Than or Equal to<\/span> <span class=\"RightOpDesc\"> 0 <\/span>"},"Type":"If"},"Type":"BooleanExpression"},"Message":{"messageID":null,"subMessageID":"VE_VALIDNUMBER_PLURAL","libraryID":null,"description":"Require valid numbers"}}}},"AnalyzeChoices":{"2":"on"},"Language":[],"NextChoiceId":3,"NextAnswerId":1,"QuestionID":"QID245","QuestionText_Unsafe":"Approximately how many weeks&nbsp;pregnant were you at the time of this most recent ${q:\/\/QID31\/ChoiceTextEntryValue\/2}? (measured from the date of your last period)","RecodeValues":{"1":"1","2":"2"}}},{"SurveyID":"SV_bK1zvICzqSrAmrj","Element":"SQ","PrimaryAttribute":"QID238","SecondaryAttribute":"Approximately how many weeks pregnant were you at the time of this most recent abortion? (measure...","TertiaryAttribute":null,"Payload":{"QuestionText":"Approximately how many weeks pregnant were you at the time of this most recent abortion? (measured from the date of your last period)","DataExportTag":"ab_9_a0_per0_preg0","QuestionType":"MC","Selector":"SAVR","SubSelector":"TX","Configuration":{"QuestionDescriptionOption":"UseText"},"QuestionDescription":"Approximately how many weeks pregnant were you at the time of this most recent abortion? (measure...","Choices":{"1":{"Display":"Number of weeks:","TextEntry":"true","TextEntryValidation":"ValidNumber","TextEntryForceResponse":true},"2":{"Display":"I don't know"}},"DisplayLogic":{"0":{"0":{"LogicType":"Question","QuestionID":"QID31","QuestionIsInLoop":"no","ChoiceLocator":"q:\/\/QID31\/SelectableChoice\/1","Operator":"Selected","QuestionIDFromLocator":"QID31","LeftOperand":"q:\/\/QID31\/SelectableChoice\/1","Type":"Expression","Description":"<span class=\"ConjDesc\">If<\/span> <span class=\"QuestionDesc\">An abortion is anything someone does to end a pregnancy, which usually involves taking pills or h...<\/span> <span class=\"LeftOpDesc\">Yes, I use the word \"abortion\".<\/span> <span class=\"OpDesc\">Is Selected<\/span> "},"1":{"LogicType":"Question","QuestionID":"QID26","QuestionIsInLoop":"no","ChoiceLocator":"q:\/\/QID26\/SelectableChoice\/1","Operator":"Selected","QuestionIDFromLocator":"QID26","LeftOperand":"q:\/\/QID26\/SelectableChoice\/1","Type":"Expression","Description":"<span class=\"ConjDesc\">And<\/span> <span class=\"QuestionDesc\">A period is the bleeding from the frontal genital opening that often occurs about every 3 to 5 we...<\/span> <span class=\"LeftOpDesc\">Yes, I use the word \"period\".<\/span> <span class=\"OpDesc\">Is Selected<\/span> ","Conjuction":"And"},"2":{"LogicType":"Question","QuestionID":"QID28","QuestionIsInLoop":"no","ChoiceLocator":"q:\/\/QID28\/SelectableChoice\/3","Operator":"Selected","QuestionIDFromLocator":"QID28","LeftOperand":"q:\/\/QID28\/SelectableChoice\/3","Type":"Expression","Description":"<span class=\"ConjDesc\">And<\/span> <span class=\"QuestionDesc\">To be pregnant is to have cells growing\/dividing in the uterus that could turn into a baby. After...<\/span> <span class=\"LeftOpDesc\">Prefer not to say<\/span> <span class=\"OpDesc\">Is Selected<\/span> ","Conjuction":"And"},"3":{"LogicType":"Question","QuestionID":"QID425","QuestionIsInLoop":"yes","LoopAndMergeLoops":"BL_aY07BXhjza0VKjH,any","LoopTarget":"evaluateAnyInArrayFunction","FunctionName":"evaluateAnyInArrayFunction","ChoiceLocator":"q:\/\/QID425\/SelectableChoice\/1","Operator":"Selected","QuestionIDFromLocator":"QID425","LeftOperand":"q:\/\/QID425\/SelectableChoice\/1","Type":"Expression","Description":"<span class=\"ConjDesc\">And<\/span> <span class=\"QuestionDesc\">What was the outcome of your ${lm:\/\/Field\/2} pregnancy? (Any Loop)<\/span> <span class=\"LeftOpDesc\">Abortion<\/span> <span class=\"OpDesc\">Is Selected<\/span> ","Conjuction":"And"},"Type":"If"},"1":{"0":{"LogicType":"Question","QuestionID":"QID31","QuestionIsInLoop":"no","ChoiceLocator":"q:\/\/QID31\/SelectableChoice\/1","Operator":"Selected","QuestionIDFromLocator":"QID31","LeftOperand":"q:\/\/QID31\/SelectableChoice\/1","Type":"Expression","Description":"<span class=\"ConjDesc\">If<\/span> <span class=\"QuestionDesc\">An abortion is anything someone does to end a pregnancy, which usually involves taking pills or h...<\/span> <span class=\"LeftOpDesc\">Yes, I use the word \"abortion\".<\/span> <span class=\"OpDesc\">Is Selected<\/span> "},"1":{"LogicType":"Question","QuestionID":"QID26","QuestionIsInLoop":"no","ChoiceLocator":"q:\/\/QID26\/SelectableChoice\/3","Operator":"Selected","QuestionIDFromLocator":"QID26","LeftOperand":"q:\/\/QID26\/SelectableChoice\/3","Type":"Expression","Description":"<span class=\"ConjDesc\">And<\/span> <span class=\"QuestionDesc\">A period is the bleeding from the frontal genital opening that often occurs about every 3 to 5 we...<\/span> <span class=\"LeftOpDesc\">Prefer not to say<\/span> <span class=\"OpDesc\">Is Selected<\/span> ","Conjuction":"And"},"2":{"LogicType":"Question","QuestionID":"QID28","QuestionIsInLoop":"no","ChoiceLocator":"q:\/\/QID28\/SelectableChoice\/3","Operator":"Selected","QuestionIDFromLocator":"QID28","LeftOperand":"q:\/\/QID28\/SelectableChoice\/3","Type":"Expression","Description":"<span class=\"ConjDesc\">And<\/span> <span class=\"QuestionDesc\">To be pregnant is to have cells growing\/dividing in the uterus that could turn into a baby. After...<\/span> <span class=\"LeftOpDesc\">Prefer not to say<\/span> <span class=\"OpDesc\">Is Selected<\/span> ","Conjuction":"And"},"3":{"LogicType":"Question","QuestionID":"QID425","QuestionIsInLoop":"yes","LoopAndMergeLoops":"BL_aY07BXhjza0VKjH,any","LoopTarget":"evaluateAnyInArrayFunction","FunctionName":"evaluateAnyInArrayFunction","ChoiceLocator":"q:\/\/QID425\/SelectableChoice\/1","Operator":"Selected","QuestionIDFromLocator":"QID425","LeftOperand":"q:\/\/QID425\/SelectableChoice\/1","Type":"Expression","Description":"<span class=\"ConjDesc\">And<\/span> <span class=\"QuestionDesc\">What was the outcome of your ${lm:\/\/Field\/2} pregnancy? (Any Loop)<\/span> <span class=\"LeftOpDesc\">Abortion<\/span> <span class=\"OpDesc\">Is Selected<\/span> ","Conjuction":"And"},"Type":"ElseIf"},"2":{"0":{"LogicType":"Question","QuestionID":"QID31","QuestionIsInLoop":"no","ChoiceLocator":"q:\/\/QID31\/SelectableChoice\/3","Operator":"Selected","QuestionIDFromLocator":"QID31","LeftOperand":"q:\/\/QID31\/SelectableChoice\/3","Type":"Expression","Description":"<span class=\"ConjDesc\">If<\/span> <span class=\"QuestionDesc\">An abortion is anything someone does to end a pregnancy, which usually involves taking pills or h...<\/span> <span class=\"LeftOpDesc\">Prefer not to say<\/span> <span class=\"OpDesc\">Is Selected<\/span> "},"1":{"LogicType":"Question","QuestionID":"QID26","QuestionIsInLoop":"no","ChoiceLocator":"q:\/\/QID26\/SelectableChoice\/3","Operator":"Selected","QuestionIDFromLocator":"QID26","LeftOperand":"q:\/\/QID26\/SelectableChoice\/3","Type":"Expression","Description":"<span class=\"ConjDesc\">And<\/span> <span class=\"QuestionDesc\">A period is the bleeding from the frontal genital opening that often occurs about every 3 to 5 we...<\/span> <span class=\"LeftOpDesc\">Prefer not to say<\/span> <span class=\"OpDesc\">Is Selected<\/span> ","Conjuction":"And"},"2":{"LogicType":"Question","QuestionID":"QID28","QuestionIsInLoop":"no","ChoiceLocator":"q:\/\/QID28\/SelectableChoice\/3","Operator":"Selected","QuestionIDFromLocator":"QID28","LeftOperand":"q:\/\/QID28\/SelectableChoice\/3","Type":"Expression","Description":"<span class=\"ConjDesc\">And<\/span> <span class=\"QuestionDesc\">To be pregnant is to have cells growing\/dividing in the uterus that could turn into a baby. After...<\/span> <span class=\"LeftOpDesc\">Prefer not to say<\/span> <span class=\"OpDesc\">Is Selected<\/span> ","Conjuction":"And"},"3":{"LogicType":"Question","QuestionID":"QID425","QuestionIsInLoop":"yes","LoopAndMergeLoops":"BL_aY07BXhjza0VKjH,any","LoopTarget":"evaluateAnyInArrayFunction","FunctionName":"evaluateAnyInArrayFunction","ChoiceLocator":"q:\/\/QID425\/SelectableChoice\/1","Operator":"Selected","QuestionIDFromLocator":"QID425","LeftOperand":"q:\/\/QID425\/SelectableChoice\/1","Type":"Expression","Description":"<span class=\"ConjDesc\">And<\/span> <span class=\"QuestionDesc\">What was the outcome of your ${lm:\/\/Field\/2} pregnancy? (Any Loop)<\/span> <span class=\"LeftOpDesc\">Abortion<\/span> <span class=\"OpDesc\">Is Selected<\/span> ","Conjuction":"And"},"Type":"ElseIf"},"3":{"0":{"LogicType":"Question","QuestionID":"QID31","QuestionIsInLoop":"no","ChoiceLocator":"q:\/\/QID31\/SelectableChoice\/3","Operator":"Selected","QuestionIDFromLocator":"QID31","LeftOperand":"q:\/\/QID31\/SelectableChoice\/3","Type":"Expression","Description":"<span class=\"ConjDesc\">If<\/span> <span class=\"QuestionDesc\">An abortion is anything someone does to end a pregnancy, which usually involves taking pills or h...<\/span> <span class=\"LeftOpDesc\">Prefer not to say<\/span> <span class=\"OpDesc\">Is Selected<\/span> "},"1":{"LogicType":"Question","QuestionID":"QID26","QuestionIsInLoop":"no","ChoiceLocator":"q:\/\/QID26\/SelectableChoice\/1","Operator":"Selected","QuestionIDFromLocator":"QID26","LeftOperand":"q:\/\/QID26\/SelectableChoice\/1","Type":"Expression","Description":"<span class=\"ConjDesc\">And<\/span> <span class=\"QuestionDesc\">A period is the bleeding from the frontal genital opening that often occurs about every 3 to 5 we...<\/span> <span class=\"LeftOpDesc\">Yes, I use the word \"period\".<\/span> <span class=\"OpDesc\">Is Selected<\/span> ","Conjuction":"And"},"2":{"LogicType":"Question","QuestionID":"QID28","QuestionIsInLoop":"no","ChoiceLocator":"q:\/\/QID28\/SelectableChoice\/1","Operator":"Selected","QuestionIDFromLocator":"QID28","LeftOperand":"q:\/\/QID28\/SelectableChoice\/1","Type":"Expression","Description":"<span class=\"ConjDesc\">And<\/span> <span class=\"QuestionDesc\">To be pregnant is to have cells growing\/dividing in the uterus that could turn into a baby. After...<\/span> <span class=\"LeftOpDesc\">Yes, I use the word \"pregnant\".<\/span> <span class=\"OpDesc\">Is Selected<\/span> ","Conjuction":"And"},"3":{"LogicType":"Question","QuestionID":"QID425","QuestionIsInLoop":"yes","LoopAndMergeLoops":"BL_aY07BXhjza0VKjH,any","LoopTarget":"evaluateAnyInArrayFunction","FunctionName":"evaluateAnyInArrayFunction","ChoiceLocator":"q:\/\/QID425\/SelectableChoice\/1","Operator":"Selected","QuestionIDFromLocator":"QID425","LeftOperand":"q:\/\/QID425\/SelectableChoice\/1","Type":"Expression","Description":"<span class=\"ConjDesc\">And<\/span> <span class=\"QuestionDesc\">What was the outcome of your ${lm:\/\/Field\/2} pregnancy? (Any Loop)<\/span> <span class=\"LeftOpDesc\">Abortion<\/span> <span class=\"OpDesc\">Is Selected<\/span> ","Conjuction":"And"},"Type":"ElseIf"},"4":{"0":{"LogicType":"Question","QuestionID":"QID31","QuestionIsInLoop":"no","ChoiceLocator":"q:\/\/QID31\/SelectableChoice\/3","Operator":"Selected","QuestionIDFromLocator":"QID31","LeftOperand":"q:\/\/QID31\/SelectableChoice\/3","Type":"Expression","Description":"<span class=\"ConjDesc\">If<\/span> <span class=\"QuestionDesc\">An abortion is anything someone does to end a pregnancy, which usually involves taking pills or h...<\/span> <span class=\"LeftOpDesc\">Prefer not to say<\/span> <span class=\"OpDesc\">Is Selected<\/span> "},"1":{"LogicType":"Question","QuestionID":"QID26","QuestionIsInLoop":"no","ChoiceLocator":"q:\/\/QID26\/SelectableChoice\/3","Operator":"Selected","QuestionIDFromLocator":"QID26","LeftOperand":"q:\/\/QID26\/SelectableChoice\/3","Type":"Expression","Description":"<span class=\"ConjDesc\">And<\/span> <span class=\"QuestionDesc\">A period is the bleeding from the frontal genital opening that often occurs about every 3 to 5 we...<\/span> <span class=\"LeftOpDesc\">Prefer not to say<\/span> <span class=\"OpDesc\">Is Selected<\/span> ","Conjuction":"And"},"2":{"LogicType":"Question","QuestionID":"QID28","QuestionIsInLoop":"no","ChoiceLocator":"q:\/\/QID28\/SelectableChoice\/1","Operator":"Selected","QuestionIDFromLocator":"QID28","LeftOperand":"q:\/\/QID28\/SelectableChoice\/1","Type":"Expression","Description":"<span class=\"ConjDesc\">And<\/span> <span class=\"QuestionDesc\">To be pregnant is to have cells growing\/dividing in the uterus that could turn into a baby. After...<\/span> <span class=\"LeftOpDesc\">Yes, I use the word \"pregnant\".<\/span> <span class=\"OpDesc\">Is Selected<\/span> ","Conjuction":"And"},"3":{"LogicType":"Question","QuestionID":"QID425","QuestionIsInLoop":"yes","LoopAndMergeLoops":"BL_aY07BXhjza0VKjH,any","LoopTarget":"evaluateAnyInArrayFunction","FunctionName":"evaluateAnyInArrayFunction","ChoiceLocator":"q:\/\/QID425\/SelectableChoice\/1","Operator":"Selected","QuestionIDFromLocator":"QID425","LeftOperand":"q:\/\/QID425\/SelectableChoice\/1","Type":"Expression","Description":"<span class=\"ConjDesc\">And<\/span> <span class=\"QuestionDesc\">What was the outcome of your ${lm:\/\/Field\/2} pregnancy? (Any Loop)<\/span> <span class=\"LeftOpDesc\">Abortion<\/span> <span class=\"OpDesc\">Is Selected<\/span> ","Conjuction":"And"},"Type":"ElseIf"},"5":{"0":{"LogicType":"Question","QuestionID":"QID31","QuestionIsInLoop":"no","ChoiceLocator":"q:\/\/QID31\/SelectableChoice\/3","Operator":"Selected","QuestionIDFromLocator":"QID31","LeftOperand":"q:\/\/QID31\/SelectableChoice\/3","Type":"Expression","Description":"<span class=\"ConjDesc\">If<\/span> <span class=\"QuestionDesc\">An abortion is anything someone does to end a pregnancy, which usually involves taking pills or h...<\/span> <span class=\"LeftOpDesc\">Prefer not to say<\/span> <span class=\"OpDesc\">Is Selected<\/span> "},"1":{"LogicType":"Question","QuestionID":"QID26","QuestionIsInLoop":"no","ChoiceLocator":"q:\/\/QID26\/SelectableChoice\/1","Operator":"Selected","QuestionIDFromLocator":"QID26","LeftOperand":"q:\/\/QID26\/SelectableChoice\/1","Type":"Expression","Description":"<span class=\"ConjDesc\">And<\/span> <span class=\"QuestionDesc\">A period is the bleeding from the frontal genital opening that often occurs about every 3 to 5 we...<\/span> <span class=\"LeftOpDesc\">Yes, I use the word \"period\".<\/span> <span class=\"OpDesc\">Is Selected<\/span> ","Conjuction":"And"},"2":{"LogicType":"Question","QuestionID":"QID28","QuestionIsInLoop":"no","ChoiceLocator":"q:\/\/QID28\/SelectableChoice\/3","Operator":"Selected","QuestionIDFromLocator":"QID28","LeftOperand":"q:\/\/QID28\/SelectableChoice\/3","Type":"Expression","Description":"<span class=\"ConjDesc\">And<\/span> <span class=\"QuestionDesc\">To be pregnant is to have cells growing\/dividing in the uterus that could turn into a baby. After...<\/span> <span class=\"LeftOpDesc\">Prefer not to say<\/span> <span class=\"OpDesc\">Is Selected<\/span> ","Conjuction":"And"},"3":{"LogicType":"Question","QuestionID":"QID425","QuestionIsInLoop":"yes","LoopAndMergeLoops":"BL_aY07BXhjza0VKjH,any","LoopTarget":"evaluateAnyInArrayFunction","FunctionName":"evaluateAnyInArrayFunction","ChoiceLocator":"q:\/\/QID425\/SelectableChoice\/1","Operator":"Selected","QuestionIDFromLocator":"QID425","LeftOperand":"q:\/\/QID425\/SelectableChoice\/1","Type":"Expression","Description":"<span class=\"ConjDesc\">And<\/span> <span class=\"QuestionDesc\">What was the outcome of your ${lm:\/\/Field\/2} pregnancy? (Any Loop)<\/span> <span class=\"LeftOpDesc\">Abortion<\/span> <span class=\"OpDesc\">Is Selected<\/span> ","Conjuction":"And"},"Type":"ElseIf"},"6":{"0":{"LogicType":"Question","QuestionID":"QID31","QuestionIsInLoop":"no","ChoiceLocator":"q:\/\/QID31\/SelectableChoice\/1","Operator":"Selected","QuestionIDFromLocator":"QID31","LeftOperand":"q:\/\/QID31\/SelectableChoice\/1","Type":"Expression","Description":"<span class=\"ConjDesc\">If<\/span> <span class=\"QuestionDesc\">An abortion is anything someone does to end a pregnancy, which usually involves taking pills or h...<\/span> <span class=\"LeftOpDesc\">Yes, I use the word \"abortion\".<\/span> <span class=\"OpDesc\">Is Selected<\/span> "},"1":{"LogicType":"Question","QuestionID":"QID26","QuestionIsInLoop":"no","ChoiceLocator":"q:\/\/QID26\/SelectableChoice\/3","Operator":"Selected","QuestionIDFromLocator":"QID26","LeftOperand":"q:\/\/QID26\/SelectableChoice\/3","Type":"Expression","Description":"<span class=\"ConjDesc\">And<\/span> <span class=\"QuestionDesc\">A period is the bleeding from the frontal genital opening that often occurs about every 3 to 5 we...<\/span> <span class=\"LeftOpDesc\">Prefer not to say<\/span> <span class=\"OpDesc\">Is Selected<\/span> ","Conjuction":"And"},"2":{"LogicType":"Question","QuestionID":"QID28","QuestionIsInLoop":"no","ChoiceLocator":"q:\/\/QID28\/SelectableChoice\/3","Operator":"Selected","QuestionIDFromLocator":"QID28","LeftOperand":"q:\/\/QID28\/SelectableChoice\/3","Type":"Expression","Description":"<span class=\"ConjDesc\">And<\/span> <span class=\"QuestionDesc\">To be pregnant is to have cells growing\/dividing in the uterus that could turn into a baby. After...<\/span> <span class=\"LeftOpDesc\">Prefer not to say<\/span> <span class=\"OpDesc\">Is Selected<\/span> ","Conjuction":"And"},"3":{"LogicType":"Question","QuestionID":"QID425","QuestionIsInLoop":"yes","LoopAndMergeLoops":"BL_aY07BXhjza0VKjH,any","LoopTarget":"evaluateAnyInArrayFunction","FunctionName":"evaluateAnyInArrayFunction","ChoiceLocator":"q:\/\/QID425\/SelectableChoice\/1","Operator":"Selected","QuestionIDFromLocator":"QID425","LeftOperand":"q:\/\/QID425\/SelectableChoice\/1","Type":"Expression","Description":"<span class=\"ConjDesc\">And<\/span> <span class=\"QuestionDesc\">What was the outcome of your ${lm:\/\/Field\/2} pregnancy? (Any Loop)<\/span> <span class=\"LeftOpDesc\">Abortion<\/span> <span class=\"OpDesc\">Is Selected<\/span> ","Conjuction":"And"},"Type":"ElseIf"},"7":{"0":{"LogicType":"Question","QuestionID":"QID31","QuestionIsInLoop":"no","ChoiceLocator":"q:\/\/QID31\/SelectableChoice\/1","Operator":"Selected","QuestionIDFromLocator":"QID31","LeftOperand":"q:\/\/QID31\/SelectableChoice\/1","Type":"Expression","Description":"<span class=\"ConjDesc\">If<\/span> <span class=\"QuestionDesc\">An abortion is anything someone does to end a pregnancy, which usually involves taking pills or h...<\/span> <span class=\"LeftOpDesc\">Yes, I use the word \"abortion\".<\/span> <span class=\"OpDesc\">Is Selected<\/span> "},"1":{"LogicType":"Question","QuestionID":"QID26","QuestionIsInLoop":"no","ChoiceLocator":"q:\/\/QID26\/SelectableChoice\/1","Operator":"Selected","QuestionIDFromLocator":"QID26","LeftOperand":"q:\/\/QID26\/SelectableChoice\/1","Type":"Expression","Description":"<span class=\"ConjDesc\">And<\/span> <span class=\"QuestionDesc\">A period is the bleeding from the frontal genital opening that often occurs about every 3 to 5 we...<\/span> <span class=\"LeftOpDesc\">Yes, I use the word \"period\".<\/span> <span class=\"OpDesc\">Is Selected<\/span> ","Conjuction":"And"},"2":{"LogicType":"Question","QuestionID":"QID28","QuestionIsInLoop":"no","ChoiceLocator":"q:\/\/QID28\/SelectableChoice\/1","Operator":"Selected","QuestionIDFromLocator":"QID28","LeftOperand":"q:\/\/QID28\/SelectableChoice\/1","Type":"Expression","Description":"<span class=\"ConjDesc\">And<\/span> <span class=\"QuestionDesc\">To be pregnant is to have cells growing\/dividing in the uterus that could turn into a baby. After...<\/span> <span class=\"LeftOpDesc\">Yes, I use the word \"pregnant\".<\/span> <span class=\"OpDesc\">Is Selected<\/span> ","Conjuction":"And"},"3":{"LogicType":"Question","QuestionID":"QID425","QuestionIsInLoop":"yes","LoopAndMergeLoops":"BL_aY07BXhjza0VKjH,any","LoopTarget":"evaluateAnyInArrayFunction","FunctionName":"evaluateAnyInArrayFunction","ChoiceLocator":"q:\/\/QID425\/SelectableChoice\/1","Operator":"Selected","QuestionIDFromLocator":"QID425","LeftOperand":"q:\/\/QID425\/SelectableChoice\/1","Type":"Expression","Description":"<span class=\"ConjDesc\">And<\/span> <span class=\"QuestionDesc\">What was the outcome of your ${lm:\/\/Field\/2} pregnancy? (Any Loop)<\/span> <span class=\"LeftOpDesc\">Abortion<\/span> <span class=\"OpDesc\">Is Selected<\/span> ","Conjuction":"And"},"Type":"ElseIf"},"Type":"BooleanExpression","inPage":false},"ChoiceOrder":[1,2],"Validation":{"Settings":{"ForceResponse":"RequestResponse","ForceResponseType":"RequestResponse","Type":"None","CustomValidation":{"Logic":{"0":{"0":{"QuestionID":"QID238","QuestionIsInLoop":"no","ChoiceLocator":"q:\/\/QID238\/ChoiceTextEntryValue\/1","Operator":"GreaterThanOrEqual","QuestionIDFromLocator":"QID238","LeftOperand":"q:\/\/QID238\/ChoiceTextEntryValue\/1","RightOperand":"0","Type":"Expression","LogicType":"Question","Description":"<span class=\"ConjDesc\">If<\/span> <span class=\"QuestionDesc\">How many weeks pregnant were you at the time of this most recent abortion (measured from the date...<\/span> <span class=\"LeftOpDesc\">Number of weeks:<\/span> <span class=\"OpDesc\">Is Greater Than or Equal to<\/span> <span class=\"RightOpDesc\"> 0 <\/span>"},"Type":"If"},"Type":"BooleanExpression"},"Message":{"messageID":null,"subMessageID":"VE_VALIDNUMBER_PLURAL","libraryID":null,"description":"Require valid numbers"}}}},"AnalyzeChoices":{"2":"on"},"Language":[],"NextChoiceId":3,"NextAnswerId":1,"QuestionID":"QID238","QuestionText_Unsafe":"Approximately how many weeks pregnant were you at the time of this most recent abortion? (measured from the date of your last period)","DataVisibility":{"Private":false,"Hidden":false},"RecodeValues":{"1":"1","2":"2"}}},{"SurveyID":"SV_bK1zvICzqSrAmrj","Element":"SQ","PrimaryAttribute":"QID243","SecondaryAttribute":"Approximately how many weeks pregnant were you at the time of this most recent abortion? (measure...","TertiaryAttribute":null,"Payload":{"QuestionText":"Approximately how many weeks&nbsp;pregnant were you at the time of this most recent abortion? (measured from the date of your last ${q:\/\/QID26\/ChoiceTextEntryValue\/2})","DataExportTag":"ab_9_a0_per1_preg0","QuestionType":"MC","Selector":"SAVR","SubSelector":"TX","DataVisibility":{"Private":false,"Hidden":false},"Configuration":{"QuestionDescriptionOption":"UseText"},"QuestionDescription":"Approximately how many weeks pregnant were you at the time of this most recent abortion? (measure...","Choices":{"1":{"Display":"Number of weeks:","TextEntry":"true","TextEntryValidation":"ValidNumber","TextEntryForceResponse":true},"2":{"Display":"I don't know"}},"DisplayLogic":{"0":{"0":{"LogicType":"Question","QuestionID":"QID31","QuestionIsInLoop":"no","ChoiceLocator":"q:\/\/QID31\/SelectableChoice\/1","Operator":"Selected","QuestionIDFromLocator":"QID31","LeftOperand":"q:\/\/QID31\/SelectableChoice\/1","Type":"Expression","Description":"<span class=\"ConjDesc\">If<\/span> <span class=\"QuestionDesc\">An abortion is anything someone does to end a pregnancy, which usually involves taking pills or h...<\/span> <span class=\"LeftOpDesc\">Yes, I use the word \"abortion\".<\/span> <span class=\"OpDesc\">Is Selected<\/span> "},"1":{"LogicType":"Question","QuestionID":"QID26","QuestionIsInLoop":"no","ChoiceLocator":"q:\/\/QID26\/SelectableChoice\/2","Operator":"Selected","QuestionIDFromLocator":"QID26","LeftOperand":"q:\/\/QID26\/SelectableChoice\/2","Type":"Expression","Description":"<span class=\"ConjDesc\">And<\/span> <span class=\"QuestionDesc\">A period is the bleeding from the frontal genital opening that often occurs about every 3 to 5 we...<\/span> <span class=\"LeftOpDesc\">No, I use a different word. The word I use instead of \"period\" is:<\/span> <span class=\"OpDesc\">Is Selected<\/span> ","Conjuction":"And"},"2":{"LogicType":"Question","QuestionID":"QID28","QuestionIsInLoop":"no","ChoiceLocator":"q:\/\/QID28\/SelectableChoice\/1","Operator":"Selected","QuestionIDFromLocator":"QID28","LeftOperand":"q:\/\/QID28\/SelectableChoice\/1","Type":"Expression","Description":"<span class=\"ConjDesc\">And<\/span> <span class=\"QuestionDesc\">To be pregnant is to have cells growing\/dividing in the uterus that could turn into a baby. After...<\/span> <span class=\"LeftOpDesc\">Yes, I use the word \"pregnant\".<\/span> <span class=\"OpDesc\">Is Selected<\/span> ","Conjuction":"And"},"3":{"LogicType":"Question","QuestionID":"QID425","QuestionIsInLoop":"yes","LoopAndMergeLoops":"BL_aY07BXhjza0VKjH,any","LoopTarget":"evaluateAnyInArrayFunction","FunctionName":"evaluateAnyInArrayFunction","ChoiceLocator":"q:\/\/QID425\/SelectableChoice\/1","Operator":"Selected","QuestionIDFromLocator":"QID425","LeftOperand":"q:\/\/QID425\/SelectableChoice\/1","Type":"Expression","Description":"<span class=\"ConjDesc\">And<\/span> <span class=\"QuestionDesc\">What was the outcome of your ${lm:\/\/Field\/2} pregnancy? (Any Loop)<\/span> <span class=\"LeftOpDesc\">Abortion<\/span> <span class=\"OpDesc\">Is Selected<\/span> ","Conjuction":"And"},"Type":"If"},"1":{"0":{"LogicType":"Question","QuestionID":"QID31","QuestionIsInLoop":"no","ChoiceLocator":"q:\/\/QID31\/SelectableChoice\/1","Operator":"Selected","QuestionIDFromLocator":"QID31","LeftOperand":"q:\/\/QID31\/SelectableChoice\/1","Type":"Expression","Description":"<span class=\"ConjDesc\">If<\/span> <span class=\"QuestionDesc\">An abortion is anything someone does to end a pregnancy, which usually involves taking pills or h...<\/span> <span class=\"LeftOpDesc\">Yes, I use the word \"abortion\".<\/span> <span class=\"OpDesc\">Is Selected<\/span> "},"1":{"LogicType":"Question","QuestionID":"QID26","QuestionIsInLoop":"no","ChoiceLocator":"q:\/\/QID26\/SelectableChoice\/2","Operator":"Selected","QuestionIDFromLocator":"QID26","LeftOperand":"q:\/\/QID26\/SelectableChoice\/2","Type":"Expression","Description":"<span class=\"ConjDesc\">And<\/span> <span class=\"QuestionDesc\">A period is the bleeding from the frontal genital opening that often occurs about every 3 to 5 we...<\/span> <span class=\"LeftOpDesc\">No, I use a different word. The word I use instead of \"period\" is:<\/span> <span class=\"OpDesc\">Is Selected<\/span> ","Conjuction":"And"},"2":{"LogicType":"Question","QuestionID":"QID28","QuestionIsInLoop":"no","ChoiceLocator":"q:\/\/QID28\/SelectableChoice\/3","Operator":"Selected","QuestionIDFromLocator":"QID28","LeftOperand":"q:\/\/QID28\/SelectableChoice\/3","Type":"Expression","Description":"<span class=\"ConjDesc\">And<\/span> <span class=\"QuestionDesc\">To be pregnant is to have cells growing\/dividing in the uterus that could turn into a baby. After...<\/span> <span class=\"LeftOpDesc\">Prefer not to say<\/span> <span class=\"OpDesc\">Is Selected<\/span> ","Conjuction":"And"},"3":{"LogicType":"Question","QuestionID":"QID425","QuestionIsInLoop":"yes","LoopAndMergeLoops":"BL_aY07BXhjza0VKjH,any","LoopTarget":"evaluateAnyInArrayFunction","FunctionName":"evaluateAnyInArrayFunction","ChoiceLocator":"q:\/\/QID425\/SelectableChoice\/1","Operator":"Selected","QuestionIDFromLocator":"QID425","LeftOperand":"q:\/\/QID425\/SelectableChoice\/1","Type":"Expression","Description":"<span class=\"ConjDesc\">And<\/span> <span class=\"QuestionDesc\">What was the outcome of your ${lm:\/\/Field\/2} pregnancy? (Any Loop)<\/span> <span class=\"LeftOpDesc\">Abortion<\/span> <span class=\"OpDesc\">Is Selected<\/span> ","Conjuction":"And"},"Type":"ElseIf"},"2":{"0":{"LogicType":"Question","QuestionID":"QID31","QuestionIsInLoop":"no","ChoiceLocator":"q:\/\/QID31\/SelectableChoice\/3","Operator":"Selected","QuestionIDFromLocator":"QID31","LeftOperand":"q:\/\/QID31\/SelectableChoice\/3","Type":"Expression","Description":"<span class=\"ConjDesc\">If<\/span> <span class=\"QuestionDesc\">An abortion is anything someone does to end a pregnancy, which usually involves taking pills or h...<\/span> <span class=\"LeftOpDesc\">Prefer not to say<\/span> <span class=\"OpDesc\">Is Selected<\/span> "},"1":{"LogicType":"Question","QuestionID":"QID26","QuestionIsInLoop":"no","ChoiceLocator":"q:\/\/QID26\/SelectableChoice\/2","Operator":"Selected","QuestionIDFromLocator":"QID26","LeftOperand":"q:\/\/QID26\/SelectableChoice\/2","Type":"Expression","Description":"<span class=\"ConjDesc\">And<\/span> <span class=\"QuestionDesc\">A period is the bleeding from the frontal genital opening that often occurs about every 3 to 5 we...<\/span> <span class=\"LeftOpDesc\">No, I use a different word. The word I use instead of \"period\" is:<\/span> <span class=\"OpDesc\">Is Selected<\/span> ","Conjuction":"And"},"2":{"LogicType":"Question","QuestionID":"QID28","QuestionIsInLoop":"no","ChoiceLocator":"q:\/\/QID28\/SelectableChoice\/1","Operator":"Selected","QuestionIDFromLocator":"QID28","LeftOperand":"q:\/\/QID28\/SelectableChoice\/1","Type":"Expression","Description":"<span class=\"ConjDesc\">And<\/span> <span class=\"QuestionDesc\">To be pregnant is to have cells growing\/dividing in the uterus that could turn into a baby. After...<\/span> <span class=\"LeftOpDesc\">Yes, I use the word \"pregnant\".<\/span> <span class=\"OpDesc\">Is Selected<\/span> ","Conjuction":"And"},"3":{"LogicType":"Question","QuestionID":"QID425","QuestionIsInLoop":"yes","LoopAndMergeLoops":"BL_aY07BXhjza0VKjH,any","LoopTarget":"evaluateAnyInArrayFunction","FunctionName":"evaluateAnyInArrayFunction","ChoiceLocator":"q:\/\/QID425\/SelectableChoice\/1","Operator":"Selected","QuestionIDFromLocator":"QID425","LeftOperand":"q:\/\/QID425\/SelectableChoice\/1","Type":"Expression","Description":"<span class=\"ConjDesc\">And<\/span> <span class=\"QuestionDesc\">What was the outcome of your ${lm:\/\/Field\/2} pregnancy? (Any Loop)<\/span> <span class=\"LeftOpDesc\">Abortion<\/span> <span class=\"OpDesc\">Is Selected<\/span> ","Conjuction":"And"},"Type":"ElseIf"},"3":{"0":{"LogicType":"Question","QuestionID":"QID31","QuestionIsInLoop":"no","ChoiceLocator":"q:\/\/QID31\/SelectableChoice\/3","Operator":"Selected","QuestionIDFromLocator":"QID31","LeftOperand":"q:\/\/QID31\/SelectableChoice\/3","Type":"Expression","Description":"<span class=\"ConjDesc\">If<\/span> <span class=\"QuestionDesc\">An abortion is anything someone does to end a pregnancy, which usually involves taking pills or h...<\/span> <span class=\"LeftOpDesc\">Prefer not to say<\/span> <span class=\"OpDesc\">Is Selected<\/span> "},"1":{"LogicType":"Question","QuestionID":"QID26","QuestionIsInLoop":"no","ChoiceLocator":"q:\/\/QID26\/SelectableChoice\/2","Operator":"Selected","QuestionIDFromLocator":"QID26","LeftOperand":"q:\/\/QID26\/SelectableChoice\/2","Type":"Expression","Description":"<span class=\"ConjDesc\">And<\/span> <span class=\"QuestionDesc\">A period is the bleeding from the frontal genital opening that often occurs about every 3 to 5 we...<\/span> <span class=\"LeftOpDesc\">No, I use a different word. The word I use instead of \"period\" is:<\/span> <span class=\"OpDesc\">Is Selected<\/span> ","Conjuction":"And"},"2":{"LogicType":"Question","QuestionID":"QID28","QuestionIsInLoop":"no","ChoiceLocator":"q:\/\/QID28\/SelectableChoice\/3","Operator":"Selected","QuestionIDFromLocator":"QID28","LeftOperand":"q:\/\/QID28\/SelectableChoice\/3","Type":"Expression","Description":"<span class=\"ConjDesc\">And<\/span> <span class=\"QuestionDesc\">To be pregnant is to have cells growing\/dividing in the uterus that could turn into a baby. After...<\/span> <span class=\"LeftOpDesc\">Prefer not to say<\/span> <span class=\"OpDesc\">Is Selected<\/span> ","Conjuction":"And"},"3":{"LogicType":"Question","QuestionID":"QID425","QuestionIsInLoop":"yes","LoopAndMergeLoops":"BL_aY07BXhjza0VKjH,any","LoopTarget":"evaluateAnyInArrayFunction","FunctionName":"evaluateAnyInArrayFunction","ChoiceLocator":"q:\/\/QID425\/SelectableChoice\/1","Operator":"Selected","QuestionIDFromLocator":"QID425","LeftOperand":"q:\/\/QID425\/SelectableChoice\/1","Type":"Expression","Description":"<span class=\"ConjDesc\">And<\/span> <span class=\"QuestionDesc\">What was the outcome of your ${lm:\/\/Field\/2} pregnancy? (Any Loop)<\/span> <span class=\"LeftOpDesc\">Abortion<\/span> <span class=\"OpDesc\">Is Selected<\/span> ","Conjuction":"And"},"Type":"ElseIf"},"Type":"BooleanExpression","inPage":false},"ChoiceOrder":[1,2],"Validation":{"Settings":{"ForceResponse":"RequestResponse","ForceResponseType":"RequestResponse","Type":"None","CustomValidation":{"Logic":{"0":{"0":{"QuestionID":"QID243","QuestionIsInLoop":"no","ChoiceLocator":"q:\/\/QID243\/ChoiceTextEntryValue\/1","Operator":"GreaterThanOrEqual","QuestionIDFromLocator":"QID243","LeftOperand":"q:\/\/QID243\/ChoiceTextEntryValue\/1","RightOperand":"0","Type":"Expression","LogicType":"Question","Description":"<span class=\"ConjDesc\">If<\/span> <span class=\"QuestionDesc\">How many weeks pregnant were you at the time of this most recent abortion (measured from the date...<\/span> <span class=\"LeftOpDesc\">Number of weeks:<\/span> <span class=\"OpDesc\">Is Greater Than or Equal to<\/span> <span class=\"RightOpDesc\"> 0 <\/span>"},"Type":"If"},"Type":"BooleanExpression"},"Message":{"messageID":null,"subMessageID":"VE_VALIDNUMBER_PLURAL","libraryID":null,"description":"Require valid numbers"}}}},"AnalyzeChoices":{"2":"on"},"Language":[],"NextChoiceId":3,"NextAnswerId":1,"QuestionID":"QID243","QuestionText_Unsafe":"Approximately how many weeks&nbsp;pregnant were you at the time of this most recent abortion? (measured from the date of your last ${q:\/\/QID26\/ChoiceTextEntryValue\/2})","RecodeValues":{"1":"1","2":"2"}}},{"SurveyID":"SV_bK1zvICzqSrAmrj","Element":"SQ","PrimaryAttribute":"QID525","SecondaryAttribute":"Are there other procedures that you HAVE had that we have not previously mentioned?","TertiaryAttribute":null,"Payload":{"QuestionText":"Are there other procedures that you <b>HAVE<\/b> had that we have not previously mentioned?","DataExportTag":"ga_surg_10","QuestionType":"MC","Selector":"SAVR","SubSelector":"TX","Configuration":{"QuestionDescriptionOption":"UseText"},"QuestionDescription":"Are there other procedures that you HAVE had that we have not previously mentioned?","Choices":{"1":{"Display":"Yes"},"2":{"Display":"No"},"3":{"Display":"Prefer not to say"}},"ChoiceOrder":["1","2","3"],"Validation":{"Settings":{"ForceResponse":"OFF","ForceResponseType":"ON","Type":"None"}},"Language":[],"NextChoiceId":4,"NextAnswerId":1,"QuestionID":"QID525","DataVisibility":{"Private":false,"Hidden":false},"QuestionText_Unsafe":"Are there other procedures that you <b>HAVE<\/b> had that we have not previously mentioned?","RecodeValues":{"1":"1","2":"0","3":"2"}}},{"SurveyID":"SV_bK1zvICzqSrAmrj","Element":"SQ","PrimaryAttribute":"QID527","SecondaryAttribute":"Are there other procedures that you WANT to have that we have not previously mentioned?","TertiaryAttribute":null,"Payload":{"QuestionText":"Are there other procedures that you <b>WANT<\/b> to have that we have not previously mentioned?","DataExportTag":"ga_surg_11","QuestionType":"MC","Selector":"SAVR","SubSelector":"TX","DataVisibility":{"Private":false,"Hidden":false},"Configuration":{"QuestionDescriptionOption":"UseText"},"QuestionDescription":"Are there other procedures that you WANT to have that we have not previously mentioned?","Choices":{"1":{"Display":"Yes"},"2":{"Display":"No"},"3":{"Display":"Prefer not to say"}},"ChoiceOrder":["1","2","3"],"Validation":{"Settings":{"ForceResponse":"OFF","ForceResponseType":"ON","Type":"None"}},"Language":[],"NextChoiceId":4,"NextAnswerId":1,"QuestionID":"QID527","QuestionText_Unsafe":"Are there other procedures that you <b>WANT<\/b> to have that we have not previously mentioned?","RecodeValues":{"1":"1","2":"0","3":"2"}}},{"SurveyID":"SV_bK1zvICzqSrAmrj","Element":"SQ","PrimaryAttribute":"QID173","SecondaryAttribute":"Are you a current or former member of the United States Armed Forces?","TertiaryAttribute":null,"Payload":{"QuestionText":"Are you a current or former member of the United States Armed Forces?","DataExportTag":"sd_17","QuestionType":"MC","Selector":"SAVR","SubSelector":"TX","Configuration":{"QuestionDescriptionOption":"UseText"},"QuestionDescription":"Are you a current or former member of the United States Armed Forces?","Choices":{"1":{"Display":"Yes"},"2":{"Display":"No"}},"ChoiceOrder":["1","2"],"Validation":{"Settings":{"ForceResponse":"RequestResponse","ForceResponseType":"RequestResponse","Type":"None"}},"Language":[],"NextChoiceId":4,"NextAnswerId":1,"QuestionID":"QID173","QuestionText_Unsafe":"Are you a current or former member of the United States Armed Forces?","DataVisibility":{"Private":false,"Hidden":false},"RecodeValues":{"1":"1","2":"0"}}},{"SurveyID":"SV_bK1zvICzqSrAmrj","Element":"SQ","PrimaryAttribute":"QID162","SecondaryAttribute":"Are you a parent? This includes parenting children who are now adults, are deceased, or are not b...","TertiaryAttribute":null,"Payload":{"QuestionText":"Are you a parent? This includes parenting children who are now adults, are deceased, or are not biologically related to you.","DataExportTag":"sd_4","QuestionType":"MC","Selector":"SAVR","SubSelector":"TX","DataVisibility":{"Private":false,"Hidden":false},"Configuration":{"QuestionDescriptionOption":"UseText"},"QuestionDescription":"Are you a parent? This includes parenting children who are now adults, are deceased, or are not b...","Choices":{"1":{"Display":"Yes"},"2":{"Display":"No"}},"ChoiceOrder":["1","2"],"Validation":{"Settings":{"ForceResponse":"OFF","ForceResponseType":"RequestResponse","Type":"None"}},"Language":[],"NextChoiceId":4,"NextAnswerId":1,"QuestionID":"QID162","QuestionText_Unsafe":"Are you a parent? This includes parenting children who are now adults, are deceased, or are not biologically related to you.","RecodeValues":{"1":"1","2":"0"}}},{"SurveyID":"SV_bK1zvICzqSrAmrj","Element":"SQ","PrimaryAttribute":"QID414","SecondaryAttribute":"Are you currently ${q:\/\/QID28\/ChoiceTextEntryValue\/2}?","TertiaryAttribute":null,"Payload":{"QuestionText":"Are you currently ${q:\/\/QID28\/ChoiceTextEntryValue\/2}?","DataExportTag":"preg_2_preg1","QuestionType":"MC","Selector":"SAVR","SubSelector":"TX","Configuration":{"QuestionDescriptionOption":"UseText"},"QuestionDescription":"Are you currently ${q:\/\/QID28\/ChoiceTextEntryValue\/2}?","Choices":{"1":{"Display":"Yes"},"2":{"Display":"No"},"4":{"Display":"I don't know"}},"DisplayLogic":{"0":{"0":{"LogicType":"Question","QuestionID":"QID28","QuestionIsInLoop":"no","ChoiceLocator":"q:\/\/QID28\/SelectableChoice\/2","Operator":"Selected","QuestionIDFromLocator":"QID28","LeftOperand":"q:\/\/QID28\/SelectableChoice\/2","Type":"Expression","Description":"<span class=\"ConjDesc\">If<\/span> <span class=\"QuestionDesc\">To be pregnant is to have cells growing\/dividing in the uterus that could turn into a baby. After...<\/span> <span class=\"LeftOpDesc\">No, I use a different word. The word I use instead of \"pregnant\" is:<\/span> <span class=\"OpDesc\">Is Selected<\/span> "},"Type":"If"},"Type":"BooleanExpression","inPage":false},"ChoiceOrder":["1","2","4"],"Validation":{"Settings":{"ForceResponse":"OFF","ForceResponseType":"ON","Type":"None"}},"AnalyzeChoices":{"4":"on"},"Language":[],"NextChoiceId":5,"NextAnswerId":1,"QuestionID":"QID414","QuestionText_Unsafe":"Are you currently ${q:\/\/QID28\/ChoiceTextEntryValue\/2}?","DataVisibility":{"Private":false,"Hidden":false},"RecodeValues":{"1":"1","2":"0","4":"2"}}},{"SurveyID":"SV_bK1zvICzqSrAmrj","Element":"SQ","PrimaryAttribute":"QID172","SecondaryAttribute":"Are you currently covered by any health insurance or health coverage plan?","TertiaryAttribute":null,"Payload":{"QuestionText":"Are you currently covered by any health insurance or health coverage plan?","DataExportTag":"sd_15","QuestionType":"MC","Selector":"SAVR","SubSelector":"TX","Configuration":{"QuestionDescriptionOption":"UseText"},"QuestionDescription":"Are you currently covered by any health insurance or health coverage plan?","Choices":{"1":{"Display":"No","ExclusiveAnswer":true},"2":{"Display":"Yes"},"3":{"Display":"I don't know","ExclusiveAnswer":true}},"ChoiceOrder":[1,2,"3"],"Validation":{"Settings":{"ForceResponse":"OFF","ForceResponseType":"RequestResponse","Type":"None"}},"Language":[],"NextChoiceId":5,"NextAnswerId":1,"QuestionID":"QID172","QuestionText_Unsafe":"Are you currently covered by any health insurance or health coverage plan?","DataVisibility":{"Private":false,"Hidden":false},"AnalyzeChoices":{"3":"on"},"RecodeValues":{"1":"0","2":"1","3":"2"}}},{"SurveyID":"SV_bK1zvICzqSrAmrj","Element":"SQ","PrimaryAttribute":"QID413","SecondaryAttribute":"Are you currently pregnant?","TertiaryAttribute":null,"Payload":{"QuestionText":"Are you currently pregnant?","DataExportTag":"preg_2_preg0","QuestionType":"MC","Selector":"SAVR","SubSelector":"TX","Configuration":{"QuestionDescriptionOption":"UseText"},"QuestionDescription":"Are you currently pregnant?","Choices":{"1":{"Display":"Yes"},"2":{"Display":"No"},"3":{"Display":"I don't know"}},"ChoiceOrder":["1","2","3"],"Validation":{"Settings":{"ForceResponse":"OFF","ForceResponseType":"ON","Type":"None"}},"Language":[],"NextChoiceId":5,"NextAnswerId":1,"QuestionID":"QID413","DisplayLogic":{"0":{"0":{"LogicType":"Question","QuestionID":"QID28","QuestionIsInLoop":"no","ChoiceLocator":"q:\/\/QID28\/SelectableChoice\/1","Operator":"Selected","QuestionIDFromLocator":"QID28","LeftOperand":"q:\/\/QID28\/SelectableChoice\/1","Type":"Expression","Description":"<span class=\"ConjDesc\">If<\/span> <span class=\"QuestionDesc\">To be pregnant is to have cells growing\/dividing in the uterus that could turn into a baby. After...<\/span> <span class=\"LeftOpDesc\">Yes, I use the word \"pregnant\".<\/span> <span class=\"OpDesc\">Is Selected<\/span> "},"1":{"LogicType":"Question","QuestionID":"QID28","QuestionIsInLoop":"no","ChoiceLocator":"q:\/\/QID28\/SelectableChoice\/3","Operator":"Selected","QuestionIDFromLocator":"QID28","LeftOperand":"q:\/\/QID28\/SelectableChoice\/3","Type":"Expression","Description":"<span class=\"ConjDesc\">Or<\/span> <span class=\"QuestionDesc\">To be pregnant is to have cells growing\/dividing in the uterus that could turn into a baby. After...<\/span> <span class=\"LeftOpDesc\">Prefer not to say<\/span> <span class=\"OpDesc\">Is Selected<\/span> ","Conjuction":"Or"},"Type":"If"},"Type":"BooleanExpression","inPage":false},"AnalyzeChoices":{"3":"on"},"QuestionText_Unsafe":"Are you currently pregnant?","DataVisibility":{"Private":false,"Hidden":false},"RecodeValues":{"1":"1","2":"0","3":"2"}}},{"SurveyID":"SV_bK1zvICzqSrAmrj","Element":"SQ","PrimaryAttribute":"QID70","SecondaryAttribute":"Are you currently using PrEP? (PrEP is short for \"pre-exposure prophylaxis\", a once-daily pill th...","TertiaryAttribute":null,"Payload":{"QuestionText":"Are you currently using PrEP? (PrEP is short for \"pre-exposure prophylaxis\", a once-daily pill that can help you stay HIV-negative, sold under the brand name Truvada.)","DataExportTag":"srh_prep","QuestionType":"MC","Selector":"SAVR","SubSelector":"TX","Configuration":{"QuestionDescriptionOption":"UseText"},"QuestionDescription":"Are you currently using PrEP? (PrEP is short for \"pre-exposure prophylaxis\", a once-daily pill th...","Choices":{"1":{"Display":"Yes, I am currently taking PrEP"},"2":{"Display":"I am not currently taking PrEP, but have used it in the past"},"3":{"Display":"No, I have never taken PrEP"}},"ChoiceOrder":[1,2,3],"Validation":{"Settings":{"ForceResponse":"RequestResponse","ForceResponseType":"RequestResponse","Type":"None"}},"Language":[],"NextChoiceId":6,"NextAnswerId":1,"QuestionID":"QID70","DataVisibility":{"Private":false,"Hidden":false},"AnalyzeChoices":{"4":"on"},"QuestionText_Unsafe":"Are you currently using PrEP? (PrEP is short for \"pre-exposure prophylaxis\", a once-daily pill that can help you stay HIV-negative, sold under the brand name Truvada.)","DisplayLogic":{"0":{"0":{"LogicType":"Question","QuestionID":"QID149","QuestionIsInLoop":"no","ChoiceLocator":"q:\/\/QID149\/SelectableChoice\/4","Operator":"NotSelected","QuestionIDFromLocator":"QID149","LeftOperand":"q:\/\/QID149\/SelectableChoice\/4","Type":"Expression","Description":"<span class=\"ConjDesc\">If<\/span> <span class=\"QuestionDesc\">Have you ever been diagnosed by a health care provider with any of the following conditions?&nbsp;Sele...<\/span> <span class=\"LeftOpDesc\">Human Immunodeficiency Virus (HIV)<\/span> <span class=\"OpDesc\">Is Not Selected<\/span> "},"1":{"LogicType":"Question","QuestionID":"QID150","QuestionIsInLoop":"no","ChoiceLocator":"q:\/\/QID150\/SelectableChoice\/4","Operator":"NotSelected","QuestionIDFromLocator":"QID150","LeftOperand":"q:\/\/QID150\/SelectableChoice\/4","Type":"Expression","Description":"<span class=\"ConjDesc\">Or<\/span> <span class=\"QuestionDesc\">Have you ever been diagnosed with any of the following conditions?&nbsp;Select all that apply.<\/span> <span class=\"LeftOpDesc\">Human Immunodeficiency Virus (HIV)<\/span> <span class=\"OpDesc\">Is Not Selected<\/span> ","Conjuction":"Or"},"2":{"LogicType":"Question","QuestionID":"QID147","QuestionIsInLoop":"no","ChoiceLocator":"q:\/\/QID147\/SelectableChoice\/4","Operator":"NotSelected","QuestionIDFromLocator":"QID147","LeftOperand":"q:\/\/QID147\/SelectableChoice\/4","Type":"Expression","Description":"<span class=\"ConjDesc\">Or<\/span> <span class=\"QuestionDesc\">Have you ever been diagnosed by a health care provider with any of the following conditions? Sele...<\/span> <span class=\"LeftOpDesc\">Human Immunodeficiency Virus (HIV)<\/span> <span class=\"OpDesc\">Is Not Selected<\/span> ","Conjuction":"Or"},"3":{"LogicType":"Question","QuestionID":"QID148","QuestionIsInLoop":"no","ChoiceLocator":"q:\/\/QID148\/SelectableChoice\/4","Operator":"NotSelected","QuestionIDFromLocator":"QID148","LeftOperand":"q:\/\/QID148\/SelectableChoice\/4","Type":"Expression","Description":"<span class=\"ConjDesc\">Or<\/span> <span class=\"QuestionDesc\">Have you ever been diagnosed by a health care provider with any of the following conditions?&nbsp;Sele...<\/span> <span class=\"LeftOpDesc\">Human Immunodeficiency Virus (HIV)<\/span> <span class=\"OpDesc\">Is Not Selected<\/span> ","Conjuction":"Or"},"Type":"If"},"Type":"BooleanExpression","inPage":false},"RecodeValues":{"1":"1","2":"2","3":"0"}}},{"SurveyID":"SV_bK1zvICzqSrAmrj","Element":"SQ","PrimaryAttribute":"QID453","SecondaryAttribute":"At any point AFTER you began gender-affirming hormones, has a health care provider discussed the...","TertiaryAttribute":null,"Payload":{"QuestionText":"At any point <b>AFTER<\/b> you began<u style=\"font-weight: bold;\"> <\/u>gender-affirming <u style=\"font-weight: bold;\">hormones<\/u>, has a health care provider discussed the implications of your gender-affirming hormone use on your ability to get pregnant?","DataExportTag":"ga_horm_3_preg0","QuestionType":"MC","Selector":"SAVR","SubSelector":"TX","Configuration":{"QuestionDescriptionOption":"UseText"},"QuestionDescription":"At any point AFTER you began gender-affirming hormones, has a health care provider discussed the...","Choices":{"1":{"Display":"Yes"},"2":{"Display":"No"},"4":{"Display":"I don't remember"}},"ChoiceOrder":["1","2","4"],"Validation":{"Settings":{"ForceResponse":"OFF","ForceResponseType":"ON","Type":"None"}},"AnalyzeChoices":{"4":"on"},"Language":[],"NextChoiceId":6,"NextAnswerId":1,"QuestionID":"QID453","DisplayLogic":{"0":{"0":{"LogicType":"Question","QuestionID":"QID39","QuestionIsInLoop":"no","ChoiceLocator":"q:\/\/QID39\/SelectableChoice\/2","Operator":"Selected","QuestionIDFromLocator":"QID39","LeftOperand":"q:\/\/QID39\/SelectableChoice\/2","Type":"Expression","Description":"<span class=\"ConjDesc\">If<\/span> <span class=\"QuestionDesc\">Have you used any of the following to support gender affirmation (sometimes called gender transit...<\/span> <span class=\"LeftOpDesc\">Hormone Treatment \/ Hormone Replacement Therapy (HRT)<\/span> <span class=\"OpDesc\">Is Selected<\/span> "},"Type":"If"},"1":{"0":{"LogicType":"Question","QuestionID":"QID28","QuestionIsInLoop":"no","ChoiceLocator":"q:\/\/QID28\/SelectableChoice\/1","Operator":"Selected","QuestionIDFromLocator":"QID28","LeftOperand":"q:\/\/QID28\/SelectableChoice\/1","Type":"Expression","Description":"<span class=\"ConjDesc\">If<\/span> <span class=\"QuestionDesc\">To be pregnant is to have cells growing\/dividing in the uterus that could turn into a baby. After...<\/span> <span class=\"LeftOpDesc\">Yes, I use the word \"pregnant\".<\/span> <span class=\"OpDesc\">Is Selected<\/span> "},"1":{"LogicType":"Question","QuestionID":"QID28","QuestionIsInLoop":"no","ChoiceLocator":"q:\/\/QID28\/SelectableChoice\/3","Operator":"Selected","QuestionIDFromLocator":"QID28","LeftOperand":"q:\/\/QID28\/SelectableChoice\/3","Type":"Expression","Description":"<span class=\"ConjDesc\">Or<\/span> <span class=\"QuestionDesc\">To be pregnant is to have cells growing\/dividing in the uterus that could turn into a baby. After...<\/span> <span class=\"LeftOpDesc\">Prefer not to say<\/span> <span class=\"OpDesc\">Is Selected<\/span> ","Conjuction":"Or"},"Type":"AndIf"},"Type":"BooleanExpression","inPage":false},"QuestionText_Unsafe":"At any point <b>AFTER<\/b> you began gender-affirming hormones, has a health care provider discussed the implications of your gender-affirming hormone use on your ability to get pregnant?","DataVisibility":{"Private":false,"Hidden":false},"RecodeValues":{"1":"1","2":"0","4":"2"}}},{"SurveyID":"SV_bK1zvICzqSrAmrj","Element":"SQ","PrimaryAttribute":"QID454","SecondaryAttribute":"At any point AFTER you began gender-affirming hormones, has a health care provider discussed the...","TertiaryAttribute":null,"Payload":{"QuestionText":"At any point <b>AFTER<\/b> you began gender-affirming<b style=\"\"> <u>hormones<\/u><\/b>, has a health care provider discussed the implications of your gender-affirming hormone use on your ability to get ${q:\/\/QID28\/ChoiceTextEntryValue\/2}?","DataExportTag":"ga_horm_3_preg1","QuestionType":"MC","Selector":"SAVR","SubSelector":"TX","DataVisibility":{"Private":false,"Hidden":false},"Configuration":{"QuestionDescriptionOption":"UseText"},"QuestionDescription":"At any point AFTER you began gender-affirming hormones, has a health care provider discussed the...","Choices":{"1":{"Display":"Yes"},"2":{"Display":"No"},"4":{"Display":"I don't remember"}},"DisplayLogic":{"0":{"0":{"LogicType":"Question","QuestionID":"QID39","QuestionIsInLoop":"no","ChoiceLocator":"q:\/\/QID39\/SelectableChoice\/2","Operator":"Selected","QuestionIDFromLocator":"QID39","LeftOperand":"q:\/\/QID39\/SelectableChoice\/2","Type":"Expression","Description":"<span class=\"ConjDesc\">If<\/span> <span class=\"QuestionDesc\">Have you used any of the following to support gender affirmation (sometimes called gender transit...<\/span> <span class=\"LeftOpDesc\">Hormone Treatment \/ Hormone Replacement Therapy (HRT)<\/span> <span class=\"OpDesc\">Is Selected<\/span> "},"Type":"If"},"1":{"0":{"LogicType":"Question","QuestionID":"QID28","QuestionIsInLoop":"no","ChoiceLocator":"q:\/\/QID28\/SelectableChoice\/2","Operator":"Selected","QuestionIDFromLocator":"QID28","LeftOperand":"q:\/\/QID28\/SelectableChoice\/2","Type":"Expression","Description":"<span class=\"ConjDesc\">If<\/span> <span class=\"QuestionDesc\">To be pregnant is to have cells growing\/dividing in the uterus that could turn into a baby. After...<\/span> <span class=\"LeftOpDesc\">No, I use a different word. The word I use instead of \"pregnant\" is:<\/span> <span class=\"OpDesc\">Is Selected<\/span> "},"Type":"AndIf"},"Type":"BooleanExpression","inPage":false},"ChoiceOrder":["1","2","4"],"Validation":{"Settings":{"ForceResponse":"OFF","ForceResponseType":"ON","Type":"None"}},"AnalyzeChoices":{"4":"on"},"Language":[],"NextChoiceId":6,"NextAnswerId":1,"QuestionID":"QID454","QuestionText_Unsafe":"At any point <b>AFTER<\/b> you began gender-affirming hormones, has a health care provider discussed the implications of your gender-affirming hormone use on your ability to get ${q:\/\/QID28\/ChoiceTextEntryValue\/2}?","RecodeValues":{"1":"1","2":"0","4":"2"}}},{"SurveyID":"SV_bK1zvICzqSrAmrj","Element":"SQ","PrimaryAttribute":"QID606","SecondaryAttribute":"At any point AFTER you began\u00a0puberty-blockers, has a health care provider discussed the implicati..","TertiaryAttribute":null,"Payload":{"QuestionText":"At any point <b>AFTER<\/b> you began<b>&nbsp;<u>puberty-blockers<\/u><\/b>, has a health care provider discussed the implications of your puberty-blocker use on your ability to get pregnant?","DataExportTag":"ga_pb_3_preg0","QuestionType":"MC","Selector":"SAVR","SubSelector":"TX","DataVisibility":{"Private":false,"Hidden":false},"Configuration":{"QuestionDescriptionOption":"UseText"},"QuestionDescription":"At any point AFTER you began\u00a0puberty-blockers, has a health care provider discussed the implicati...","Choices":{"1":{"Display":"Yes"},"2":{"Display":"No"},"4":{"Display":"I don't remember"}},"DisplayLogic":{"0":{"0":{"LogicType":"Question","QuestionID":"QID39","QuestionIsInLoop":"no","ChoiceLocator":"q:\/\/QID39\/SelectableChoice\/3","Operator":"Selected","QuestionIDFromLocator":"QID39","LeftOperand":"q:\/\/QID39\/SelectableChoice\/3","Type":"Expression","Description":"<span class=\"ConjDesc\">If<\/span> <span class=\"QuestionDesc\">Have you used any of the following to support gender affirmation (sometimes called gender transit...<\/span> <span class=\"LeftOpDesc\">Medications to stop or delay the onset of puberty (often called \"puberty blockers\", usually used by youth)<\/span> <span class=\"OpDesc\">Is Selected<\/span> "},"Type":"If"},"1":{"0":{"LogicType":"Question","QuestionID":"QID28","QuestionIsInLoop":"no","ChoiceLocator":"q:\/\/QID28\/SelectableChoice\/1","Operator":"Selected","QuestionIDFromLocator":"QID28","LeftOperand":"q:\/\/QID28\/SelectableChoice\/1","Type":"Expression","Description":"<span class=\"ConjDesc\">If<\/span> <span class=\"QuestionDesc\">To be pregnant is to have cells growing\/dividing in the uterus that could turn into a baby. After...<\/span> <span class=\"LeftOpDesc\">Yes, I use the word \"pregnant\".<\/span> <span class=\"OpDesc\">Is Selected<\/span> "},"1":{"LogicType":"Question","QuestionID":"QID28","QuestionIsInLoop":"no","ChoiceLocator":"q:\/\/QID28\/SelectableChoice\/3","Operator":"Selected","QuestionIDFromLocator":"QID28","LeftOperand":"q:\/\/QID28\/SelectableChoice\/3","Type":"Expression","Description":"<span class=\"ConjDesc\">Or<\/span> <span class=\"QuestionDesc\">To be pregnant is to have cells growing\/dividing in the uterus that could turn into a baby. After...<\/span> <span class=\"LeftOpDesc\">Prefer not to say<\/span> <span class=\"OpDesc\">Is Selected<\/span> ","Conjuction":"Or"},"Type":"AndIf"},"Type":"BooleanExpression","inPage":false},"ChoiceOrder":["1","2","4"],"Validation":{"Settings":{"ForceResponse":"OFF","ForceResponseType":"ON","Type":"None"}},"RecodeValues":{"1":"1","2":"0","4":"2"},"AnalyzeChoices":{"4":"on"},"Language":[],"NextChoiceId":6,"NextAnswerId":1,"QuestionID":"QID606"}},{"SurveyID":"SV_bK1zvICzqSrAmrj","Element":"SQ","PrimaryAttribute":"QID608","SecondaryAttribute":"At any point AFTER you began\u00a0puberty-blockers, has a health care provider discussed the implicati..","TertiaryAttribute":null,"Payload":{"QuestionText":"At any point <b>AFTER<\/b> you began<b>&nbsp;<u>puberty-blockers<\/u><\/b>, has a health care provider discussed the implications of your puberty-blocker use on your ability to get ${q:\/\/QID28\/ChoiceTextEntryValue\/2}?","DataExportTag":"ga_pb_3_preg1","QuestionType":"MC","Selector":"SAVR","SubSelector":"TX","DataVisibility":{"Private":false,"Hidden":false},"Configuration":{"QuestionDescriptionOption":"UseText"},"QuestionDescription":"At any point AFTER you began\u00a0puberty-blockers, has a health care provider discussed the implicati...","Choices":{"1":{"Display":"Yes"},"2":{"Display":"No"},"4":{"Display":"I don't remember"}},"DisplayLogic":{"0":{"0":{"LogicType":"Question","QuestionID":"QID39","QuestionIsInLoop":"no","ChoiceLocator":"q:\/\/QID39\/SelectableChoice\/3","Operator":"Selected","QuestionIDFromLocator":"QID39","LeftOperand":"q:\/\/QID39\/SelectableChoice\/3","Type":"Expression","Description":"<span class=\"ConjDesc\">If<\/span> <span class=\"QuestionDesc\">Have you used any of the following to support gender affirmation (sometimes called gender transit...<\/span> <span class=\"LeftOpDesc\">Medications to stop or delay the onset of puberty (often called \"puberty blockers\", usually used by youth)<\/span> <span class=\"OpDesc\">Is Selected<\/span> "},"Type":"If"},"1":{"0":{"LogicType":"Question","QuestionID":"QID28","QuestionIsInLoop":"no","ChoiceLocator":"q:\/\/QID28\/SelectableChoice\/2","Operator":"Selected","QuestionIDFromLocator":"QID28","LeftOperand":"q:\/\/QID28\/SelectableChoice\/2","Type":"Expression","Description":"<span class=\"ConjDesc\">If<\/span> <span class=\"QuestionDesc\">To be pregnant is to have cells growing\/dividing in the uterus that could turn into a baby. After...<\/span> <span class=\"LeftOpDesc\">No, I use a different word. The word I use instead of \"pregnant\" is:<\/span> <span class=\"OpDesc\">Is Selected<\/span> "},"Type":"AndIf"},"Type":"BooleanExpression","inPage":false},"ChoiceOrder":["1","2","4"],"Validation":{"Settings":{"ForceResponse":"OFF","ForceResponseType":"ON","Type":"None"}},"RecodeValues":{"1":"1","2":"0","4":"2"},"AnalyzeChoices":{"4":"on"},"Language":[],"NextChoiceId":6,"NextAnswerId":1,"QuestionID":"QID608"}},{"SurveyID":"SV_bK1zvICzqSrAmrj","Element":"SQ","PrimaryAttribute":"QID532","SecondaryAttribute":"At any point AFTER you had gender-affirming surgery(ies), has a health care provider discussed th...","TertiaryAttribute":null,"Payload":{"QuestionText":"At any point <b>AFTER<\/b> you had gender-affirming <u style=\"font-weight: bold;\">surgery(ies)<\/u>, has a health care provider discussed the implications of your gender-affirming surgery(ies) on your ability to get pregnant?","DataExportTag":"ga_surg_14_preg0","QuestionType":"MC","Selector":"SAVR","SubSelector":"TX","DataVisibility":{"Private":false,"Hidden":false},"Configuration":{"QuestionDescriptionOption":"UseText"},"QuestionDescription":"At any point AFTER you had gender-affirming surgery(ies), has a health care provider discussed th...","Choices":{"1":{"Display":"Yes"},"2":{"Display":"No"},"4":{"Display":"I don't remember"}},"DisplayLogic":{"0":{"0":{"LogicType":"Question","QuestionID":"QID39","QuestionIsInLoop":"no","ChoiceLocator":"q:\/\/QID39\/SelectableChoice\/4","Operator":"Selected","QuestionIDFromLocator":"QID39","LeftOperand":"q:\/\/QID39\/SelectableChoice\/4","Type":"Expression","Description":"<span class=\"ConjDesc\">If<\/span> <span class=\"QuestionDesc\">Have you used any of the following to support gender affirmation (sometimes called gender transit...<\/span> <span class=\"LeftOpDesc\">Gender affirming genital surger(ies) \/ reconstructive surger(ies) or bottom surger(ies)<\/span> <span class=\"OpDesc\">Is Selected<\/span> "},"Type":"If"},"1":{"0":{"LogicType":"Question","QuestionID":"QID28","QuestionIsInLoop":"no","ChoiceLocator":"q:\/\/QID28\/SelectableChoice\/1","Operator":"Selected","QuestionIDFromLocator":"QID28","LeftOperand":"q:\/\/QID28\/SelectableChoice\/1","Type":"Expression","Description":"<span class=\"ConjDesc\">If<\/span> <span class=\"QuestionDesc\">To be pregnant is to have cells growing\/dividing in the uterus that could turn into a baby. After...<\/span> <span class=\"LeftOpDesc\">Yes, I use the word \"pregnant\".<\/span> <span class=\"OpDesc\">Is Selected<\/span> "},"1":{"LogicType":"Question","QuestionID":"QID28","QuestionIsInLoop":"no","ChoiceLocator":"q:\/\/QID28\/SelectableChoice\/3","Operator":"Selected","QuestionIDFromLocator":"QID28","LeftOperand":"q:\/\/QID28\/SelectableChoice\/3","Type":"Expression","Description":"<span class=\"ConjDesc\">Or<\/span> <span class=\"QuestionDesc\">To be pregnant is to have cells growing\/dividing in the uterus that could turn into a baby. After...<\/span> <span class=\"LeftOpDesc\">Prefer not to say<\/span> <span class=\"OpDesc\">Is Selected<\/span> ","Conjuction":"Or"},"Type":"AndIf"},"Type":"BooleanExpression","inPage":false},"ChoiceOrder":["1","2","4"],"Validation":{"Settings":{"ForceResponse":"OFF","ForceResponseType":"ON","Type":"None"}},"AnalyzeChoices":{"4":"on"},"Language":[],"NextChoiceId":6,"NextAnswerId":1,"QuestionID":"QID532","QuestionText_Unsafe":"At any point <b>AFTER<\/b> you had gender-affirming surgery(ies), has a health care provider discussed the implications of your gender-affirming surgery(ies) on your ability to get pregnant?","RecodeValues":{"1":"1","2":"0","4":"2"}}},{"SurveyID":"SV_bK1zvICzqSrAmrj","Element":"SQ","PrimaryAttribute":"QID533","SecondaryAttribute":"At any point AFTER you had gender-affirming surgery(ies), has a health care provider discussed th...","TertiaryAttribute":null,"Payload":{"QuestionText":"At any point <b>AFTER<\/b> you had gender-affirming <u style=\"font-weight: bold;\">surgery(ies)<\/u>, has a health care provider discussed the implications of your gender-affirming surgery(ies) on your ability to get ${q:\/\/QID28\/ChoiceTextEntryValue\/2}?","DataExportTag":"ga_surg_14_preg1","QuestionType":"MC","Selector":"SAVR","SubSelector":"TX","DataVisibility":{"Private":false,"Hidden":false},"Configuration":{"QuestionDescriptionOption":"UseText"},"QuestionDescription":"At any point AFTER you had gender-affirming surgery(ies), has a health care provider discussed th...","Choices":{"1":{"Display":"Yes"},"2":{"Display":"No"},"4":{"Display":"I don't remember"}},"DisplayLogic":{"0":{"0":{"LogicType":"Question","QuestionID":"QID39","QuestionIsInLoop":"no","ChoiceLocator":"q:\/\/QID39\/SelectableChoice\/4","Operator":"Selected","QuestionIDFromLocator":"QID39","LeftOperand":"q:\/\/QID39\/SelectableChoice\/4","Type":"Expression","Description":"<span class=\"ConjDesc\">If<\/span> <span class=\"QuestionDesc\">Have you used any of the following to support gender affirmation (sometimes called gender transit...<\/span> <span class=\"LeftOpDesc\">Gender affirming genital surger(ies) \/ reconstructive surger(ies) or bottom surger(ies)<\/span> <span class=\"OpDesc\">Is Selected<\/span> "},"Type":"If"},"1":{"0":{"LogicType":"Question","QuestionID":"QID28","QuestionIsInLoop":"no","ChoiceLocator":"q:\/\/QID28\/SelectableChoice\/2","Operator":"Selected","QuestionIDFromLocator":"QID28","LeftOperand":"q:\/\/QID28\/SelectableChoice\/2","Type":"Expression","Description":"<span class=\"ConjDesc\">If<\/span> <span class=\"QuestionDesc\">To be pregnant is to have cells growing\/dividing in the uterus that could turn into a baby. After...<\/span> <span class=\"LeftOpDesc\">No, I use a different word. The word I use instead of \"pregnant\" is:<\/span> <span class=\"OpDesc\">Is Selected<\/span> "},"Type":"AndIf"},"Type":"BooleanExpression","inPage":false},"ChoiceOrder":["1","2","4"],"Validation":{"Settings":{"ForceResponse":"OFF","ForceResponseType":"ON","Type":"None"}},"AnalyzeChoices":{"4":"on"},"Language":[],"NextChoiceId":6,"NextAnswerId":1,"QuestionID":"QID533","QuestionText_Unsafe":"At any point <b>AFTER<\/b> you had gender-affirming surgery(ies), has a health care provider discussed the implications of your gender-affirming surgery(ies) on your ability to get ${q:\/\/QID28\/ChoiceTextEntryValue\/2}?","RecodeValues":{"1":"1","2":"0","4":"2"}}},{"SurveyID":"SV_bK1zvICzqSrAmrj","Element":"SQ","PrimaryAttribute":"QID40","SecondaryAttribute":"At what age did you first begin hormone treatment \/ hormone replacement therapy (HRT)?","TertiaryAttribute":null,"Payload":{"QuestionText":"At what age did you first begin hormone treatment \/ hormone replacement therapy (HRT)?","DefaultChoices":false,"DataExportTag":"ga_3","QuestionID":"QID40","QuestionType":"MC","Selector":"DL","DataVisibility":{"Private":false,"Hidden":false},"Configuration":{"QuestionDescriptionOption":"UseText"},"QuestionDescription":"At what age did you first begin hormone treatment \/ hormone replacement therapy (HRT)?","Choices":{"1":{"Display":"8"},"2":{"Display":"10"},"3":{"Display":"11"},"4":{"Display":"12"},"5":{"Display":"13"},"6":{"Display":"14"},"7":{"Display":"15"},"8":{"Display":"16"},"9":{"Display":"17"},"10":{"Display":"18"},"11":{"Display":"19"},"12":{"Display":"20"},"13":{"Display":"21"},"14":{"Display":"22"},"15":{"Display":"23"},"16":{"Display":"24"},"17":{"Display":"25"},"18":{"Display":"26"},"19":{"Display":"27"},"20":{"Display":"28"},"21":{"Display":"29"},"22":{"Display":"30"},"23":{"Display":"31"},"24":{"Display":"32"},"25":{"Display":"33"},"26":{"Display":"34"},"27":{"Display":"35"},"28":{"Display":"36"},"29":{"Display":"37"},"30":{"Display":"38"},"31":{"Display":"39"},"32":{"Display":"40"},"33":{"Display":"41"},"34":{"Display":"42"},"35":{"Display":"43"},"36":{"Display":"44"},"37":{"Display":"45"},"38":{"Display":"Prefer not to say"},"39":{"Display":"9"},"41":{"Display":"7"},"42":{"Display":"6"},"43":{"Display":"5"},"44":{"Display":"4"},"45":{"Display":"3"},"46":{"Display":"2"},"47":{"Display":"46"},"48":{"Display":"1"}},"ChoiceOrder":["48","46","45","44","43","42","41",1,"39",2,3,4,5,6,7,8,9,10,11,12,13,14,15,16,17,18,19,20,21,22,23,24,25,26,27,28,29,"47",30,31,32,33,34,35,36,37,"38"],"Validation":{"Settings":{"ForceResponse":"OFF","ForceResponseType":"ON","Type":"None"}},"GradingData":[],"Language":[],"NextChoiceId":50,"NextAnswerId":1,"DisplayLogic":{"0":{"0":{"LogicType":"Question","QuestionID":"QID39","QuestionIsInLoop":"no","ChoiceLocator":"q:\/\/QID39\/SelectableChoice\/2","Operator":"Selected","QuestionIDFromLocator":"QID39","LeftOperand":"q:\/\/QID39\/SelectableChoice\/2","Type":"Expression","Description":"<span class=\"ConjDesc\">If<\/span> <span class=\"QuestionDesc\">Have you used any of the following to support gender affirmation (sometimes called gender transit...<\/span> <span class=\"LeftOpDesc\">Hormone Treatment \/ Hormone Replacement Therapy (HRT)<\/span> <span class=\"OpDesc\">Is Selected<\/span> "},"Type":"If"},"Type":"BooleanExpression","inPage":false},"QuestionText_Unsafe":"At what age did you first begin hormone treatment \/ hormone replacement therapy (HRT)?","RecodeValues":{"1":"8","2":"10","3":"11","4":"12","5":"13","6":"14","7":"15","8":"16","9":"17","10":"18","11":"19","12":"20","13":"21","14":"22","15":"23","16":"24","17":"25","18":"26","19":"27","20":"28","21":"29","22":"30","23":"31","24":"32","25":"33","26":"34","27":"35","28":"36","29":"37","30":"39","31":"40","32":"41","33":"42","34":"43","35":"44","36":"45","37":"46","38":"47","39":"9","41":"7","42":"6","43":"5","44":"4","45":"3","46":"2","47":"38","48":"1"}}},{"SurveyID":"SV_bK1zvICzqSrAmrj","Element":"SQ","PrimaryAttribute":"QID43","SecondaryAttribute":"At what age did you first begin to take medication to help stop or delay the start of puberty?","TertiaryAttribute":null,"Payload":{"QuestionText":"At what age did you first\nbegin to take medication to help stop or delay the start of puberty?","DefaultChoices":false,"DataExportTag":"ga_2","QuestionType":"MC","Selector":"DL","DataVisibility":{"Private":false,"Hidden":false},"Configuration":{"QuestionDescriptionOption":"UseText"},"QuestionDescription":"At what age did you first begin to take medication to help stop or delay the start of puberty?","Choices":{"1":{"Display":"8"},"2":{"Display":"9"},"3":{"Display":"10"},"4":{"Display":"11"},"5":{"Display":"12"},"6":{"Display":"13"},"7":{"Display":"14"},"8":{"Display":"15"},"9":{"Display":"16"},"10":{"Display":"17"},"11":{"Display":"18"},"12":{"Display":"19"},"13":{"Display":"20"},"14":{"Display":"21"},"15":{"Display":"22"},"16":{"Display":"23"},"17":{"Display":"24"},"18":{"Display":"25"},"19":{"Display":"26"},"20":{"Display":"27"},"21":{"Display":"28"},"22":{"Display":"29"},"23":{"Display":"30"},"24":{"Display":"31"},"25":{"Display":"32"},"26":{"Display":"33"},"27":{"Display":"34"},"28":{"Display":"35"},"29":{"Display":"36"},"30":{"Display":"37"},"31":{"Display":"38"},"32":{"Display":"39"},"33":{"Display":"40"},"34":{"Display":"41"},"35":{"Display":"42"},"36":{"Display":"43"},"37":{"Display":"44"},"38":{"Display":"45"},"39":{"Display":"Prefer not to say"},"40":{"Display":"7"},"41":{"Display":"5"},"42":{"Display":"6"},"44":{"Display":"8"},"45":{"Display":"4"},"46":{"Display":"3"},"47":{"Display":"2"},"48":{"Display":"1"}},"ChoiceOrder":["48","47","46","45","41","42","40","44",1,2,3,4,5,6,7,8,9,10,11,12,13,14,15,16,17,18,19,20,21,22,23,24,25,26,27,28,29,30,31,32,33,34,35,36,37,38,"39"],"Validation":{"Settings":{"ForceResponse":"OFF","ForceResponseType":"ON","Type":"None"}},"GradingData":[],"Language":[],"NextChoiceId":49,"NextAnswerId":1,"QuestionID":"QID43","DisplayLogic":{"0":{"0":{"LogicType":"Question","QuestionID":"QID39","QuestionIsInLoop":"no","ChoiceLocator":"q:\/\/QID39\/SelectableChoice\/3","Operator":"Selected","QuestionIDFromLocator":"QID39","LeftOperand":"q:\/\/QID39\/SelectableChoice\/3","Type":"Expression","Description":"<span class=\"ConjDesc\">If<\/span> <span class=\"QuestionDesc\">Have you used any of the following to support gender affirmation (sometimes called gender transit...<\/span> <span class=\"LeftOpDesc\">Medications to stop or delay the onset of puberty (often called \"puberty blockers\", usually used by youth)<\/span> <span class=\"OpDesc\">Is Selected<\/span> "},"Type":"If"},"Type":"BooleanExpression","inPage":false},"QuestionText_Unsafe":"At what age did you first\nbegin to take medication to help stop or delay the start of puberty?","RecodeValues":{"1":"9","2":"10","3":"11","4":"12","5":"13","6":"14","7":"15","8":"16","9":"17","10":"18","11":"19","12":"20","13":"21","14":"22","15":"23","16":"24","17":"25","18":"26","19":"27","20":"28","21":"29","22":"30","23":"31","24":"32","25":"33","26":"34","27":"35","28":"36","29":"37","30":"38","31":"39","32":"40","33":"41","34":"42","35":"43","36":"44","37":"45","38":"46","39":"47","40":"7","41":"5","42":"6","44":"8","45":"4","46":"3","47":"2","48":"1"}}},{"SurveyID":"SV_bK1zvICzqSrAmrj","Element":"SQ","PrimaryAttribute":"QID546","SecondaryAttribute":"\u00a0Has a provider ever discussed\u00a0birth control methods with you for the purposes of ...","TertiaryAttribute":null,"Payload":{"QuestionText":"&nbsp;Has a provider ever discussed&nbsp;birth control methods with you for the purposes of ${q:\/\/QID28\/ChoiceTextEntryValue\/2} prevention? <b>Select all that apply.<\/b>","DataExportTag":"bc_9_bc0_preg1","QuestionType":"MC","Selector":"MAVR","SubSelector":"TX","DataVisibility":{"Private":false,"Hidden":false},"Configuration":{"QuestionDescriptionOption":"UseText"},"QuestionDescription":"\u00a0Has a provider ever discussed\u00a0birth control methods with you for the purposes of ...","Choices":{"1":{"Display":"Yes, I brought it up"},"2":{"Display":"Yes, my provider brought it up"},"3":{"Display":"No","ExclusiveAnswer":true},"4":{"Display":"I don't remember","ExclusiveAnswer":true}},"DisplayLogic":{"0":{"0":{"LogicType":"Question","QuestionID":"QID30","QuestionIsInLoop":"no","ChoiceLocator":"q:\/\/QID30\/SelectableChoice\/3","Operator":"Selected","QuestionIDFromLocator":"QID30","LeftOperand":"q:\/\/QID30\/SelectableChoice\/3","Type":"Expression","Description":"<span class=\"ConjDesc\">If<\/span> <span class=\"QuestionDesc\">Birth control can be used for more than one reason. Some people use birth control to avoid getting pregnant. It can include using a condom, not having any sex (abstinence), taking a pill every day ...<\/span> <span class=\"LeftOpDesc\">Prefer not to say<\/span> <span class=\"OpDesc\">Is Selected<\/span> "},"1":{"LogicType":"Question","QuestionID":"QID28","QuestionIsInLoop":"no","ChoiceLocator":"q:\/\/QID28\/SelectableChoice\/2","Operator":"Selected","QuestionIDFromLocator":"QID28","LeftOperand":"q:\/\/QID28\/SelectableChoice\/2","Type":"Expression","Description":"<span class=\"ConjDesc\">And<\/span> <span class=\"QuestionDesc\">To be pregnant is to have cells growing\/dividing in the uterus that could turn into a baby. After...<\/span> <span class=\"LeftOpDesc\">No, I use a different word. The word I use instead of \"pregnant\" is:<\/span> <span class=\"OpDesc\">Is Selected<\/span> ","Conjuction":"And"},"Type":"If"},"1":{"0":{"LogicType":"Question","QuestionID":"QID28","QuestionIsInLoop":"no","ChoiceLocator":"q:\/\/QID28\/SelectableChoice\/2","Operator":"Selected","QuestionIDFromLocator":"QID28","LeftOperand":"q:\/\/QID28\/SelectableChoice\/2","Type":"Expression","Description":"<span class=\"ConjDesc\">If<\/span> <span class=\"QuestionDesc\">To be pregnant is to have cells growing\/dividing in the uterus that could turn into a baby. After...<\/span> <span class=\"LeftOpDesc\">No, I use a different word. The word I use instead of \"pregnant\" is:<\/span> <span class=\"OpDesc\">Is Selected<\/span> "},"1":{"LogicType":"Question","QuestionID":"QID30","QuestionIsInLoop":"no","ChoiceLocator":"q:\/\/QID30\/SelectableChoice\/1","Operator":"Selected","QuestionIDFromLocator":"QID30","LeftOperand":"q:\/\/QID30\/SelectableChoice\/1","Type":"Expression","Description":"<span class=\"ConjDesc\">And<\/span> <span class=\"QuestionDesc\">Birth control can be used for more than one reason. Some people use birth control to avoid getting pregnant. It can include using a condom, not having any sex (abstinence), taking a pill every day ...<\/span> <span class=\"LeftOpDesc\">Yes, I use the words \"birth control\".<\/span> <span class=\"OpDesc\">Is Selected<\/span> ","Conjuction":"And"},"Type":"ElseIf"},"Type":"BooleanExpression","inPage":false},"ChoiceOrder":[1,2,3,4],"Validation":{"Settings":{"ForceResponse":"RequestResponse","ForceResponseType":"RequestResponse","Type":"None"}},"Language":[],"NextChoiceId":6,"NextAnswerId":1,"QuestionID":"QID546","QuestionText_Unsafe":"Has a provider ever discussed&nbsp;birth control methods with you for the purposes of ${q:\/\/QID28\/ChoiceTextEntryValue\/2} prevention?","RecodeValues":{"1":"1","2":"2","3":"0","4":"3"}}},{"SurveyID":"SV_bK1zvICzqSrAmrj","Element":"SQ","PrimaryAttribute":"QID447","SecondaryAttribute":"BEFORE you had surgery(ies) for gender affirmation, did a health care provider discuss the implic...","TertiaryAttribute":null,"Payload":{"QuestionText":"<strong>BEFORE <\/strong>you had <u><strong>surgery(ies)<\/strong><\/u> for gender affirmation, did a health care provider discuss the implications of gender-affirming surgery on your ability to get ${q:\/\/QID28\/ChoiceTextEntryValue\/2}?","DataExportTag":"ga_surg_12_preg1","QuestionType":"MC","Selector":"SAVR","SubSelector":"TX","DataVisibility":{"Private":false,"Hidden":false},"Configuration":{"QuestionDescriptionOption":"UseText"},"QuestionDescription":"BEFORE you had surgery(ies) for gender affirmation, did a health care provider discuss the implic...","Choices":{"1":{"Display":"Yes"},"2":{"Display":"No"},"3":{"Display":"I don't remember"}},"DisplayLogic":{"0":{"0":{"LogicType":"Question","QuestionID":"QID28","QuestionIsInLoop":"no","ChoiceLocator":"q:\/\/QID28\/SelectableChoice\/2","Operator":"Selected","QuestionIDFromLocator":"QID28","LeftOperand":"q:\/\/QID28\/SelectableChoice\/2","Type":"Expression","Description":"<span class=\"ConjDesc\">If<\/span> <span class=\"QuestionDesc\">To be pregnant is to have cells growing\/dividing in the uterus that could turn into a baby. After...<\/span> <span class=\"LeftOpDesc\">No, I use a different word. The word I use instead of \"pregnant\" is:<\/span> <span class=\"OpDesc\">Is Selected<\/span> "},"Type":"If"},"1":{"0":{"LogicType":"Question","QuestionID":"QID39","QuestionIsInLoop":"no","ChoiceLocator":"q:\/\/QID39\/SelectableChoice\/4","Operator":"Selected","QuestionIDFromLocator":"QID39","LeftOperand":"q:\/\/QID39\/SelectableChoice\/4","Type":"Expression","Description":"<span class=\"ConjDesc\">If<\/span> <span class=\"QuestionDesc\">Have you used any of the following to support gender affirmation (sometimes called gender transit...<\/span> <span class=\"LeftOpDesc\">Gender affirming genital surger(ies) \/ reconstructive surger(ies) or bottom surger(ies)<\/span> <span class=\"OpDesc\">Is Selected<\/span> "},"Type":"AndIf"},"Type":"BooleanExpression","inPage":false},"ChoiceOrder":[1,2,3],"Validation":{"Settings":{"ForceResponse":"RequestResponse","ForceResponseType":"RequestResponse","Type":"None"}},"AnalyzeChoices":{"3":"on"},"Language":[],"NextChoiceId":5,"NextAnswerId":1,"QuestionID":"QID447","QuestionText_Unsafe":"<strong>BEFORE <\/strong>you had <u><strong>surgery(ies)<\/strong><\/u> for gender affirmation, did you have pre-surgical counseling to&nbsp;discuss the implications of gender-affirming surgery on your ability to get ${q:\/\/QID28\/ChoiceTextEntryValue\/2}?","RecodeValues":{"1":"1","2":"0","3":"2"}}},{"SurveyID":"SV_bK1zvICzqSrAmrj","Element":"SQ","PrimaryAttribute":"QID446","SecondaryAttribute":"BEFORE you had surgery(ies) for gender affirmation, did you a health care provider discuss the im...","TertiaryAttribute":null,"Payload":{"QuestionText":"<b>BEFORE <\/b>you had <u><strong>surgery(ies)<\/strong><\/u> for gender affirmation, did you a health care provider discuss the implications of gender-affirming surgery on your ability to get pregnant?","DataExportTag":"ga_surg_12_preg0","QuestionType":"MC","Selector":"SAVR","SubSelector":"TX","DataVisibility":{"Private":false,"Hidden":false},"Configuration":{"QuestionDescriptionOption":"UseText"},"QuestionDescription":"BEFORE you had surgery(ies) for gender affirmation, did you a health care provider discuss the im...","Choices":{"1":{"Display":"Yes"},"2":{"Display":"No"},"3":{"Display":"I don't remember"}},"DisplayLogic":{"0":{"0":{"LogicType":"Question","QuestionID":"QID28","QuestionIsInLoop":"no","ChoiceLocator":"q:\/\/QID28\/SelectableChoice\/1","Operator":"Selected","QuestionIDFromLocator":"QID28","LeftOperand":"q:\/\/QID28\/SelectableChoice\/1","Type":"Expression","Description":"<span class=\"ConjDesc\">If<\/span> <span class=\"QuestionDesc\">To be pregnant is to have cells growing\/dividing in the uterus that could turn into a baby. After...<\/span> <span class=\"LeftOpDesc\">Yes, I use the word \"pregnant\".<\/span> <span class=\"OpDesc\">Is Selected<\/span> "},"1":{"LogicType":"Question","QuestionID":"QID28","QuestionIsInLoop":"no","ChoiceLocator":"q:\/\/QID28\/SelectableChoice\/3","Operator":"Selected","QuestionIDFromLocator":"QID28","LeftOperand":"q:\/\/QID28\/SelectableChoice\/3","Type":"Expression","Description":"<span class=\"ConjDesc\">Or<\/span> <span class=\"QuestionDesc\">To be pregnant is to have cells growing\/dividing in the uterus that could turn into a baby. After...<\/span> <span class=\"LeftOpDesc\">Prefer not to say<\/span> <span class=\"OpDesc\">Is Selected<\/span> ","Conjuction":"Or"},"Type":"If"},"1":{"0":{"LogicType":"Question","QuestionID":"QID39","QuestionIsInLoop":"no","ChoiceLocator":"q:\/\/QID39\/SelectableChoice\/4","Operator":"Selected","QuestionIDFromLocator":"QID39","LeftOperand":"q:\/\/QID39\/SelectableChoice\/4","Type":"Expression","Description":"<span class=\"ConjDesc\">If<\/span> <span class=\"QuestionDesc\">Have you used any of the following to support gender affirmation (sometimes called gender transit...<\/span> <span class=\"LeftOpDesc\">Gender affirming genital surger(ies) \/ reconstructive surger(ies) or bottom surger(ies)<\/span> <span class=\"OpDesc\">Is Selected<\/span> "},"Type":"AndIf"},"Type":"BooleanExpression","inPage":false},"ChoiceOrder":[1,2,3],"Validation":{"Settings":{"ForceResponse":"RequestResponse","ForceResponseType":"RequestResponse","Type":"None"}},"AnalyzeChoices":{"3":"on"},"Language":[],"NextChoiceId":5,"NextAnswerId":1,"QuestionID":"QID446","QuestionText_Unsafe":"<b>BEFORE <\/b>you had <u><strong>surgery(ies)<\/strong><\/u> for gender affirmation, did you have pre-surgical counseling to discuss the implications of gender-affirming surgery on your ability to get pregnant?","RecodeValues":{"1":"1","2":"0","3":"2"}}},{"SurveyID":"SV_bK1zvICzqSrAmrj","Element":"SQ","PrimaryAttribute":"QID94","SecondaryAttribute":"BEFORE you started taking hormones for gender affirmation, did a health care provider discuss the...","TertiaryAttribute":null,"Payload":{"QuestionText":"<b>BEFORE <\/b>you started taking <u><strong>hormones<\/strong><\/u> for gender affirmation, did a health care provider discuss the implications of hormone use on your ability to get pregnant?","DataExportTag":"ga_horm_1_preg0","QuestionType":"MC","Selector":"SAVR","SubSelector":"TX","Configuration":{"QuestionDescriptionOption":"UseText"},"QuestionDescription":"BEFORE you started taking hormones for gender affirmation, did a health care provider discuss the...","Choices":{"1":{"Display":"Yes"},"2":{"Display":"No"},"3":{"Display":"I don't remember"}},"DisplayLogic":{"0":{"0":{"LogicType":"Question","QuestionID":"QID28","QuestionIsInLoop":"no","ChoiceLocator":"q:\/\/QID28\/SelectableChoice\/1","Operator":"Selected","QuestionIDFromLocator":"QID28","LeftOperand":"q:\/\/QID28\/SelectableChoice\/1","Type":"Expression","Description":"<span class=\"ConjDesc\">If<\/span> <span class=\"QuestionDesc\">To be pregnant is to have cells growing\/dividing in the uterus that could turn into a baby. After...<\/span> <span class=\"LeftOpDesc\">Yes, I use the word \"pregnant\".<\/span> <span class=\"OpDesc\">Is Selected<\/span> "},"1":{"LogicType":"Question","QuestionID":"QID28","QuestionIsInLoop":"no","ChoiceLocator":"q:\/\/QID28\/SelectableChoice\/3","Operator":"Selected","QuestionIDFromLocator":"QID28","LeftOperand":"q:\/\/QID28\/SelectableChoice\/3","Type":"Expression","Description":"<span class=\"ConjDesc\">Or<\/span> <span class=\"QuestionDesc\">To be pregnant is to have cells growing\/dividing in the uterus that could turn into a baby. After...<\/span> <span class=\"LeftOpDesc\">Prefer not to say<\/span> <span class=\"OpDesc\">Is Selected<\/span> ","Conjuction":"Or"},"Type":"If"},"1":{"0":{"LogicType":"Question","QuestionID":"QID39","QuestionIsInLoop":"no","ChoiceLocator":"q:\/\/QID39\/SelectableChoice\/2","Operator":"Selected","QuestionIDFromLocator":"QID39","LeftOperand":"q:\/\/QID39\/SelectableChoice\/2","Type":"Expression","Description":"<span class=\"ConjDesc\">If<\/span> <span class=\"QuestionDesc\">Have you used any of the following to support gender affirmation (sometimes called gender transit...<\/span> <span class=\"LeftOpDesc\">Hormone Treatment \/ Hormone Replacement Therapy (HRT)<\/span> <span class=\"OpDesc\">Is Selected<\/span> "},"Type":"AndIf"},"Type":"BooleanExpression","inPage":false},"ChoiceOrder":[1,2,3],"Validation":{"Settings":{"ForceResponse":"RequestResponse","ForceResponseType":"RequestResponse","Type":"None"}},"AnalyzeChoices":{"3":"on"},"Language":[],"NextChoiceId":5,"NextAnswerId":1,"QuestionID":"QID94","QuestionText_Unsafe":"<b>BEFORE <\/b>you started taking <u><strong>hormones<\/strong><\/u> for gender affirmation, did a health care provider discuss the implications of hormone use on your ability to get pregnant?","DataVisibility":{"Private":false,"Hidden":false},"RecodeValues":{"1":"1","2":"0","3":"2"}}},{"SurveyID":"SV_bK1zvICzqSrAmrj","Element":"SQ","PrimaryAttribute":"QID95","SecondaryAttribute":"BEFORE you started taking hormones for gender affirmation, did a health care provider discuss the...","TertiaryAttribute":null,"Payload":{"QuestionText":"<strong>BEFORE<\/strong> you started taking <u><strong>hormones<\/strong><\/u> for gender affirmation, did a health care provider discuss the implications of hormone use on your ability to get ${q:\/\/QID28\/ChoiceTextEntryValue\/2}?","DataExportTag":"ga_horm_1_preg1","QuestionType":"MC","Selector":"SAVR","SubSelector":"TX","DataVisibility":{"Private":false,"Hidden":false},"Configuration":{"QuestionDescriptionOption":"UseText"},"QuestionDescription":"BEFORE you started taking hormones for gender affirmation, did a health care provider discuss the...","Choices":{"1":{"Display":"Yes"},"2":{"Display":"No"},"3":{"Display":"I don't remember"}},"DisplayLogic":{"0":{"0":{"LogicType":"Question","QuestionID":"QID28","QuestionIsInLoop":"no","ChoiceLocator":"q:\/\/QID28\/SelectableChoice\/2","Operator":"Selected","QuestionIDFromLocator":"QID28","LeftOperand":"q:\/\/QID28\/SelectableChoice\/2","Type":"Expression","Description":"<span class=\"ConjDesc\">If<\/span> <span class=\"QuestionDesc\">To be pregnant is to have cells growing\/dividing in the uterus that could turn into a baby. After...<\/span> <span class=\"LeftOpDesc\">No, I use a different word. The word I use instead of \"pregnant\" is:<\/span> <span class=\"OpDesc\">Is Selected<\/span> "},"1":{"LogicType":"Question","QuestionID":"QID39","QuestionIsInLoop":"no","ChoiceLocator":"q:\/\/QID39\/SelectableChoice\/2","Operator":"Selected","QuestionIDFromLocator":"QID39","LeftOperand":"q:\/\/QID39\/SelectableChoice\/2","Type":"Expression","Description":"<span class=\"ConjDesc\">And<\/span> <span class=\"QuestionDesc\">Have you used any of the following to support gender affirmation (sometimes called gender transit...<\/span> <span class=\"LeftOpDesc\">Hormone Treatment \/ Hormone Replacement Therapy (HRT)<\/span> <span class=\"OpDesc\">Is Selected<\/span> ","Conjuction":"And"},"Type":"If"},"Type":"BooleanExpression","inPage":false},"ChoiceOrder":[1,2,3],"Validation":{"Settings":{"ForceResponse":"RequestResponse","ForceResponseType":"RequestResponse","Type":"None"}},"AnalyzeChoices":{"3":"on"},"Language":[],"NextChoiceId":5,"NextAnswerId":1,"QuestionID":"QID95","QuestionText_Unsafe":"<strong>BEFORE<\/strong> you started taking <u><strong>hormones<\/strong><\/u> for gender affirmation, did a health care provider discuss the implications of hormone use on your ability to get ${q:\/\/QID28\/ChoiceTextEntryValue\/2}?","RecodeValues":{"1":"1","2":"0","3":"2"}}},{"SurveyID":"SV_bK1zvICzqSrAmrj","Element":"SQ","PrimaryAttribute":"QID516","SecondaryAttribute":"BEFORE\u00a0you started taking puberty blockers for gender affirmation, did a health care provider dis..","TertiaryAttribute":null,"Payload":{"QuestionText":"<strong>BEFORE&nbsp;<\/strong>you started taking <strong><u>puberty blockers<\/u><\/strong> for gender affirmation, did a health care provider discuss the implications of hormone use on your ability to get pregnant?","DataExportTag":"ga_pb_1_preg0","QuestionType":"MC","Selector":"SAVR","SubSelector":"TX","Configuration":{"QuestionDescriptionOption":"UseText"},"QuestionDescription":"BEFORE\u00a0you started taking puberty blockers for gender affirmation, did a health care provider dis...","Choices":{"1":{"Display":"Yes"},"2":{"Display":"No"},"3":{"Display":"I don't remember"}},"ChoiceOrder":["1","2","3"],"Validation":{"Settings":{"ForceResponse":"OFF","ForceResponseType":"ON","Type":"None"}},"Language":[],"NextChoiceId":4,"NextAnswerId":1,"QuestionID":"QID516","DisplayLogic":{"0":{"0":{"LogicType":"Question","QuestionID":"QID28","QuestionIsInLoop":"no","ChoiceLocator":"q:\/\/QID28\/SelectableChoice\/1","Operator":"Selected","QuestionIDFromLocator":"QID28","LeftOperand":"q:\/\/QID28\/SelectableChoice\/1","Type":"Expression","Description":"<span class=\"ConjDesc\">If<\/span> <span class=\"QuestionDesc\">To be pregnant is to have cells growing\/dividing in the uterus that could turn into a baby. After...<\/span> <span class=\"LeftOpDesc\">Yes, I use the word \"pregnant\".<\/span> <span class=\"OpDesc\">Is Selected<\/span> "},"1":{"LogicType":"Question","QuestionID":"QID28","QuestionIsInLoop":"no","ChoiceLocator":"q:\/\/QID28\/SelectableChoice\/3","Operator":"Selected","QuestionIDFromLocator":"QID28","LeftOperand":"q:\/\/QID28\/SelectableChoice\/3","Type":"Expression","Description":"<span class=\"ConjDesc\">Or<\/span> <span class=\"QuestionDesc\">To be pregnant is to have cells growing\/dividing in the uterus that could turn into a baby. After...<\/span> <span class=\"LeftOpDesc\">Prefer not to say<\/span> <span class=\"OpDesc\">Is Selected<\/span> ","Conjuction":"Or"},"Type":"If"},"1":{"0":{"LogicType":"Question","QuestionID":"QID39","QuestionIsInLoop":"no","ChoiceLocator":"q:\/\/QID39\/SelectableChoice\/3","Operator":"Selected","QuestionIDFromLocator":"QID39","LeftOperand":"q:\/\/QID39\/SelectableChoice\/3","Type":"Expression","Description":"<span class=\"ConjDesc\">If<\/span> <span class=\"QuestionDesc\">Have you used any of the following to support gender affirmation (sometimes called gender transit...<\/span> <span class=\"LeftOpDesc\">Medications to stop or delay the onset of puberty (often called \"puberty blockers\", usually used by youth)<\/span> <span class=\"OpDesc\">Is Selected<\/span> "},"Type":"AndIf"},"Type":"BooleanExpression","inPage":false},"DataVisibility":{"Private":false,"Hidden":false},"QuestionText_Unsafe":"<strong>BEFORE&nbsp;<\/strong>you started taking <strong><u>puberty blockers<\/u><\/strong> for gender affirmation, did a health care provider discuss the implications of hormone use on your ability to get pregnant?","RecodeValues":{"1":"1","2":"0","3":"2"}}},{"SurveyID":"SV_bK1zvICzqSrAmrj","Element":"SQ","PrimaryAttribute":"QID517","SecondaryAttribute":"BEFORE\u00a0you started taking puberty blockers for gender affirmation, did a health care provider dis..","TertiaryAttribute":null,"Payload":{"QuestionText":"<strong>BEFORE&nbsp;<\/strong>you started taking <u><strong>puberty blockers<\/strong><\/u> for gender affirmation, did a health care provider discuss the implications of hormone use on your ability to get ${q:\/\/QID28\/ChoiceTextEntryValue\/2}?","DataExportTag":"ga_pb_1_preg1","QuestionType":"MC","Selector":"SAVR","SubSelector":"TX","DataVisibility":{"Private":false,"Hidden":false},"Configuration":{"QuestionDescriptionOption":"UseText"},"QuestionDescription":"BEFORE\u00a0you started taking puberty blockers for gender affirmation, did a health care provider dis...","Choices":{"1":{"Display":"Yes"},"2":{"Display":"No"},"3":{"Display":"I don't remember"}},"DisplayLogic":{"0":{"0":{"LogicType":"Question","QuestionID":"QID28","QuestionIsInLoop":"no","ChoiceLocator":"q:\/\/QID28\/SelectableChoice\/2","Operator":"Selected","QuestionIDFromLocator":"QID28","LeftOperand":"q:\/\/QID28\/SelectableChoice\/2","Type":"Expression","Description":"<span class=\"ConjDesc\">If<\/span> <span class=\"QuestionDesc\">To be pregnant is to have cells growing\/dividing in the uterus that could turn into a baby. After...<\/span> <span class=\"LeftOpDesc\">No, I use a different word. The word I use instead of \"pregnant\" is:<\/span> <span class=\"OpDesc\">Is Selected<\/span> "},"Type":"If"},"1":{"0":{"LogicType":"Question","QuestionID":"QID39","QuestionIsInLoop":"no","ChoiceLocator":"q:\/\/QID39\/SelectableChoice\/3","Operator":"Selected","QuestionIDFromLocator":"QID39","LeftOperand":"q:\/\/QID39\/SelectableChoice\/3","Type":"Expression","Description":"<span class=\"ConjDesc\">If<\/span> <span class=\"QuestionDesc\">Have you used any of the following to support gender affirmation (sometimes called gender transit...<\/span> <span class=\"LeftOpDesc\">Medications to stop or delay the onset of puberty (often called \"puberty blockers\", usually used by youth)<\/span> <span class=\"OpDesc\">Is Selected<\/span> "},"Type":"AndIf"},"Type":"BooleanExpression","inPage":false},"ChoiceOrder":["1","2","3"],"Validation":{"Settings":{"ForceResponse":"OFF","ForceResponseType":"ON","Type":"None"}},"Language":[],"NextChoiceId":4,"NextAnswerId":1,"QuestionID":"QID517","QuestionText_Unsafe":"<strong>BEFORE&nbsp;<\/strong>you started taking <u><strong>puberty blockers<\/strong><\/u> for gender affirmation, did a health care provider discuss the implications of hormone use on your ability to get ${q:\/\/QID28\/ChoiceTextEntryValue\/2}?","RecodeValues":{"1":"1","2":"0","3":"2"}}},{"SurveyID":"SV_bK1zvICzqSrAmrj","Element":"SQ","PrimaryAttribute":"QID604","SecondaryAttribute":"BEFORE\u00a0you started taking puberty blockers for gender affirmation, did a health care provider dis..","TertiaryAttribute":null,"Payload":{"QuestionText":"<strong>BEFORE&nbsp;<\/strong>you started taking <strong><u>puberty blockers<\/u><\/strong> for gender affirmation, did a health care provider discuss the implications of hormone use on your ability to get pregnant?","DataExportTag":"ga_pb_2_preg0","QuestionType":"MC","Selector":"SAVR","SubSelector":"TX","DataVisibility":{"Private":false,"Hidden":false},"Configuration":{"QuestionDescriptionOption":"UseText"},"QuestionDescription":"BEFORE\u00a0you started taking puberty blockers for gender affirmation, did a health care provider dis...","Choices":{"1":{"Display":"Yes"},"2":{"Display":"No"},"3":{"Display":"I don't remember"}},"DisplayLogic":{"0":{"0":{"LogicType":"Question","QuestionID":"QID28","QuestionIsInLoop":"no","ChoiceLocator":"q:\/\/QID28\/SelectableChoice\/1","Operator":"Selected","QuestionIDFromLocator":"QID28","LeftOperand":"q:\/\/QID28\/SelectableChoice\/1","Type":"Expression","Description":"<span class=\"ConjDesc\">If<\/span> <span class=\"QuestionDesc\">To be pregnant is to have cells growing\/dividing in the uterus that could turn into a baby. After...<\/span> <span class=\"LeftOpDesc\">Yes, I use the word \"pregnant\".<\/span> <span class=\"OpDesc\">Is Selected<\/span> "},"1":{"LogicType":"Question","QuestionID":"QID28","QuestionIsInLoop":"no","ChoiceLocator":"q:\/\/QID28\/SelectableChoice\/3","Operator":"Selected","QuestionIDFromLocator":"QID28","LeftOperand":"q:\/\/QID28\/SelectableChoice\/3","Type":"Expression","Description":"<span class=\"ConjDesc\">Or<\/span> <span class=\"QuestionDesc\">To be pregnant is to have cells growing\/dividing in the uterus that could turn into a baby. After...<\/span> <span class=\"LeftOpDesc\">Prefer not to say<\/span> <span class=\"OpDesc\">Is Selected<\/span> ","Conjuction":"Or"},"Type":"If"},"1":{"0":{"LogicType":"Question","QuestionID":"QID39","QuestionIsInLoop":"no","ChoiceLocator":"q:\/\/QID39\/SelectableChoice\/3","Operator":"Selected","QuestionIDFromLocator":"QID39","LeftOperand":"q:\/\/QID39\/SelectableChoice\/3","Type":"Expression","Description":"<span class=\"ConjDesc\">If<\/span> <span class=\"QuestionDesc\">Have you used any of the following to support gender affirmation (sometimes called gender transit...<\/span> <span class=\"LeftOpDesc\">Medications to stop or delay the onset of puberty (often called \"puberty blockers\", usually used by youth)<\/span> <span class=\"OpDesc\">Is Selected<\/span> "},"Type":"AndIf"},"Type":"BooleanExpression","inPage":false},"ChoiceOrder":["1","2","3"],"Validation":{"Settings":{"ForceResponse":"OFF","ForceResponseType":"ON","Type":"None"}},"RecodeValues":{"1":"1","2":"0","3":"2"},"Language":[],"NextChoiceId":4,"NextAnswerId":1,"QuestionID":"QID604"}},{"SurveyID":"SV_bK1zvICzqSrAmrj","Element":"SQ","PrimaryAttribute":"QID30","SecondaryAttribute":"Birth control can be used for more than one reason. Some people use birth control to avoid gettin...","TertiaryAttribute":null,"Payload":{"QuestionText":"<b>Birth control<\/b> can be used for more than one reason. Some people use birth control to avoid getting pregnant. It can include using a condom, not having any sex (abstinence), taking a pill every day to prevent pregnancy, having been sterilized, having an implant put in your arm, or many other medications, devices, and\/or practices. Some people use birth control for non-pregnancy related reasons, like gender-affirmation, clearing up their skin, reducing body hair, or preventing sexually transmitted infections.<br>\n<br>\nAfter reading this definition, please tell us if you use this word, or what word you use instead.","DataExportTag":"word_bc","QuestionType":"MC","Selector":"SAVR","SubSelector":"TX","DataVisibility":{"Private":false,"Hidden":false},"Configuration":{"QuestionDescriptionOption":"UseText"},"QuestionDescription":"Birth control can be used for more than one reason. Some people use birth control to avoid gettin...","Choices":{"1":{"Display":"Yes, I use the words \"birth control\"."},"2":{"Display":"No, I use a different word. The word(s) I use instead of \"birth control\" is:","TextEntry":"true","InputHeight":24,"InputWidth":170,"TextEntryForceResponse":true},"3":{"Display":"Prefer not to say"}},"ChoiceOrder":[1,2,3],"Validation":{"Settings":{"ForceResponse":"ON","ForceResponseType":"ON","Type":"None"}},"Language":[],"NextChoiceId":4,"NextAnswerId":1,"QuestionID":"QID30","QuestionText_Unsafe":"<b>Birth control<\/b> can be used for more than one reason. Some people use birth control to avoid getting pregnant. It can include using a condom, not having any sex (abstinence), taking a pill every day to prevent pregnancy, having been sterilized, having an implant put in your arm, or many other medications, devices, and\/or practices. Some people use birth control for non-pregnancy related reasons, like clearing up their skin, reducing body hair, or preventing sexually transmitted infections.<br>\n<br>\nAfter reading this definition, please tell us if you use this word, or what word you use instead.","RecodeValues":{"1":"1","2":"0","3":"2"}}},{"SurveyID":"SV_bK1zvICzqSrAmrj","Element":"SQ","PrimaryAttribute":"QID338","SecondaryAttribute":"Can you tell us more about what your health care provider told you about your specific diagnosis?...","TertiaryAttribute":null,"Payload":{"QuestionText":"Can you tell us more about what your health care provider told you about your specific diagnosis? (The diagnosis of being intersex or having a DSD)","DefaultChoices":false,"DataExportTag":"intersex_string","QuestionType":"TE","Selector":"ESTB","Configuration":{"QuestionDescriptionOption":"UseText","AllowFreeResponse":"false","InputWidth":575,"InputHeight":75},"QuestionDescription":"Can you tell us more about what your health care provider told you about your specific diagnosis?...","DisplayLogic":{"0":{"0":{"LogicType":"Question","QuestionID":"QID37","QuestionIsInLoop":"no","ChoiceLocator":"q:\/\/QID37\/SelectableChoice\/1","Operator":"Selected","QuestionIDFromLocator":"QID37","LeftOperand":"q:\/\/QID37\/SelectableChoice\/1","Type":"Expression","Description":"<span class=\"ConjDesc\">If<\/span> <span class=\"QuestionDesc\">Has a health care provider ever told you that you are intersex, or that you have what is sometime...<\/span> <span class=\"LeftOpDesc\">Yes<\/span> <span class=\"OpDesc\">Is Selected<\/span> "},"Type":"If"},"Type":"BooleanExpression","inPage":false},"Validation":{"Settings":{"ForceResponse":"OFF","ForceResponseType":"ON","Type":"None"}},"GradingData":[],"Language":[],"NextChoiceId":4,"NextAnswerId":1,"QuestionID":"QID338","QuestionText_Unsafe":"Can you tell us more about what your health care provider told you about your specific diagnosis? (The diagnosis of being intersex or having a DSD)","DataVisibility":{"Private":false,"Hidden":false}}},{"SurveyID":"SV_bK1zvICzqSrAmrj","Element":"SQ","PrimaryAttribute":"QID614","SecondaryAttribute":"Click to write the question text","TertiaryAttribute":null,"Payload":{"QuestionText":"Click to write the question text","DataExportTag":"Q329","QuestionType":"MC","Selector":"SAVR","SubSelector":"TX","Configuration":{"QuestionDescriptionOption":"UseText"},"QuestionDescription":"Click to write the question text","Choices":{"1":{"Display":"Click to write Choice 1"},"2":{"Display":"Click to write Choice 2"},"3":{"Display":"Click to write Choice 3"}},"ChoiceOrder":["1","2","3"],"Validation":{"Settings":{"ForceResponse":"OFF","ForceResponseType":"ON","Type":"None"}},"Language":[],"NextChoiceId":4,"NextAnswerId":1,"QuestionID":"QID614"}},{"SurveyID":"SV_bK1zvICzqSrAmrj","Element":"RS","PrimaryAttribute":"RS_0vSeDUbz1TejXff","SecondaryAttribute":"Default Response Set","TertiaryAttribute":null,"Payload":null},{"SurveyID":"SV_bK1zvICzqSrAmrj","Element":"SQ","PrimaryAttribute":"QID610","SecondaryAttribute":"Depending on the browser you are using, you may need to scroll up to the top of each survey scree...","TertiaryAttribute":null,"Payload":{"QuestionText":"<div style=\"text-align: center;\">Depending on the browser you are using, you may need to scroll up to the top of each survey screen to see all the questions.<br>\nSome browsers will auto-scroll to the top of each survey screen, while others do not. We recommend using Chrome.<br>\nWe apologize for the inconvenience.<\/div><div style=\"text-align: center;\"><br><\/div><div style=\"text-align: center;\">Please advance to the next screen to start this survey.<\/div>","DefaultChoices":false,"DataExportTag":"Q325","QuestionType":"DB","Selector":"TB","Configuration":{"QuestionDescriptionOption":"UseText"},"QuestionDescription":"Depending on the browser you are using, you may need to scroll up to the top of each survey scree...","ChoiceOrder":[],"Validation":{"Settings":{"Type":"None"}},"GradingData":[],"Language":[],"NextChoiceId":4,"NextAnswerId":1,"QuestionID":"QID610","DataVisibility":{"Private":false,"Hidden":false}}},{"SurveyID":"SV_bK1zvICzqSrAmrj","Element":"SQ","PrimaryAttribute":"QID613","SecondaryAttribute":"Depending on the browser you are using, you may need to scroll up to the top of each survey scree...","TertiaryAttribute":null,"Payload":{"QuestionText":"<div style=\"text-align: center;\">Depending on the browser you are using, you may need to scroll up to the top of each survey screen to see all the questions.<\/div>\n\n<div style=\"text-align: center;\">Some browsers will auto-scroll to the top of each survey screen, while others do not. We recommend using Chrome.<br \/>\nWe apologize for the inconvenience.<\/div>\n\n<div style=\"text-align: center;\">&nbsp;<\/div>\n\n<div style=\"text-align: center;\">Please advance to the next screen to start this survey.<\/div>","DefaultChoices":false,"DataExportTag":"Q328","QuestionType":"DB","Selector":"TB","Configuration":{"QuestionDescriptionOption":"UseText"},"QuestionDescription":"Depending on the browser you are using, you may need to scroll up to the top of each survey scree...","ChoiceOrder":[],"Validation":{"Settings":{"Type":"None"}},"GradingData":[],"Language":[],"NextChoiceId":4,"NextAnswerId":1,"QuestionID":"QID613"}},{"SurveyID":"SV_bK1zvICzqSrAmrj","Element":"SQ","PrimaryAttribute":"QID617","SecondaryAttribute":"Details about study participation: informed consent materials \u00a0 This is a research study about th..","TertiaryAttribute":null,"Payload":{"QuestionText":"<div><strong>Details about study participation: informed consent materials<\/strong><\/div>\n\n<div>&nbsp;<\/div>\nThis is a research study about the sexual and reproductive health needs and experiences of transgender and gender expansive (TGE) people assigned female or another sex at birth.&nbsp;This study is led by Dr. Juno Obedin-Maliver (Co-Director of The PRIDE Study) at Stanford University. Research studies include only people who choose to take part. Please take your time to make your decision about participating, and discuss your decision with your family or friends if you wish. If you have any questions, you may contact the researchers.<br>\n&nbsp;<br>\nYou are being asked to take part in this study because you are or have indicated that you identify as transgender or gender expansive and were assigned female or another sex at birth. The purposes of this study are to improve our understanding of people\u2019s needs for and experiences with family planning care (particularly pregnancy prevention and abortion services), so that we can improve the quality, relevance, and gender- and sexuality-affirming nature of those services for all people. This study is funded by the Society for Family Planning, a 501c3 (not-for-profit) organization based in the United States.<br>\n&nbsp;<br>\n<span style=\"font-weight: 700;\">What will happen if I take part in this research study?<\/span><br>\nIf you agree to participate in this study, you will be asked to complete a&nbsp;<span style=\"font-weight: 700;\">15-45 minute survey&nbsp;<\/span>about your lived experiences with gender and sexual identity, sexual practices related to pregnancy, preferred language for various sexual and reproductive health topics, desire for and experiences of seeking pregnancy prevention and abortion care, and recommendations for improving the quality of sexual and reproductive health care for transgender and gender expansive (TGE) people. Some survey questions may ask about sensitive information including sexual practices and experiences of discrimination.<br>\n&nbsp;<br>\n<span style=\"font-weight: 700;\">RISKS AND BENEFITS:<\/span><br>\n&nbsp;<br>\n<span style=\"font-weight: 700;\">Are there benefits to taking part in the study?<\/span><br>\nYou will not receive any direct health benefits from participating in this study. However, the information that you provide may help health professionals learn more about the influence of sexual orientation and gender identity on sexual and reproductive health, and health care. The study team will create documents from the things we learn from this study, which we may make available to you as a participant. We hope that society will benefit from your participation. By participating, you will help us have a better understanding of health issues that affect transgender and gender expansive people.<br>\n&nbsp;<br>\n<span style=\"font-weight: 700;\">What side effects or risks can I expect from being in the study?<\/span><br>\nSome of the survey questions may make you uncomfortable or upset, but you are free to not answer any questions (or select \"Prefer not to say\") if you do not wish to answer. For more information about risks and side effects, contact one of the researchers.<br>\n&nbsp;<br>\n<span style=\"font-weight: 700;\">TIME INVOLVEMENT:<\/span><br>\nIf you agree to participate in this study, you will be asked to complete a&nbsp;<span style=\"font-weight: 700;\">15-45 minute survey.&nbsp;<\/span><br>\nYou will be in the study only as long as it takes you to complete the survey (less than one day). We will not contact you again, unless you give express permission to do so. Even then, you will only be contacted if another research study is developed for which you are eligible, and you will be able to ignore and\/or decline participation at your discretion.<br>\n&nbsp;<br>\n<span style=\"font-weight: 700;\">PAYMENTS\/<\/span><span style=\"font-weight: 700;\">REIMBURSEMENTS:<\/span><br>\nYou will not be paid for taking part in this study. We will, however, hold a raffle for multiple $50 gift cards as a thank you to interested individuals. If you provide your contact information, you will be entered into a raffle to be conducted on or before September 15, 2019 (after the survey is closed) for a gift card valued at $50. The drawing will be conducted by The PRIDE Study of Stanford University in Palo Alto, California. Participation in the study is not required in order to participate in the raffle. You can enter the raffle if you do not start or complete the study task. The chance of winning a prize will vary depending on the number of people who express interest, and we estimate that it will never be worse than 1 in 100. The winner will be notified immediately by email and provided with information on how to receive the prize.<br>\n&nbsp;<br>\n<span style=\"font-weight: 700;\">PARTICIPANT\u2019S RIGHTS:<\/span>&nbsp;If you have read this form and have decided to participate in this project, please understand your participation is voluntary and you have the right to withdraw your consent or discontinue participation at any time without penalty or loss of benefits to which you are otherwise entitled. You have the right to refuse to answer particular questions. The results of this research study may be presented at scientific or professional meetings or published in scientific journals.&nbsp; However, your identity will not be disclosed. You have the right to refuse to answer particular questions.<br>\n<br>\n<span style=\"font-weight: 700;\">Authorization To Use Your Health Information For Research Purposes<\/span>&nbsp;<br>\n&nbsp;<br>\nBecause information about you and your health is personal and private, it generally cannot be used in this research study without your written authorization.&nbsp; If you sign this form, it will provide that authorization.&nbsp; The form is intended to inform you about how your health information will be used or disclosed in the study.&nbsp; Your information will only be used in accordance with this authorization form and the informed consent form and as required or allowed by law.&nbsp; Please read it carefully before signing it.&nbsp;<br>\n&nbsp;<br>\n<span style=\"font-weight: 700;\">What is the purpose of this research study and how will my health&nbsp;<\/span><span style=\"font-weight: 700;\">information be utilized in the study?<\/span><br>\nThe purposes of this study are to improve our understanding of people\u2019s needs for and experiences with family planning care (particularly pregnancy prevention and abortion services), so that we can improve the quality, relevance, and gender- and sexuality-affirming nature of those services for all people.<br>\n&nbsp;<br>\n<span style=\"font-weight: 700;\">Do I have to sign this authorization form?<\/span><br>\nYou do not have to sign this authorization form. But if you do not, you will not be able to participate in this research study. &nbsp;Signing the form is not a condition for receiving any medical care outside the study.<br>\n&nbsp;<br>\n<span style=\"font-weight: 700;\">If I sign, can I revoke it or withdraw from the research later?<\/span><br>\nIf you decide to participate, you are free to withdraw your authorization regarding the use and disclosure of your health information (and to discontinue any other participation in the study) at any time. Unfortunately, because this survey is anonymous and saved screen-by-screen after each entry, we almost certainly cannot delete your survey responses after you have submitted them unless you know the date, precise start and stop time of the survey, and the internet protocol (IP) address you were using at the time of survey data entry. Without this information, it may be impossible for us to differentiate your data from those of other participants\u2019 and therefore very difficult to delete. However, if you would like your data removed we will work with you to try to delete your data given those stipulations above. If you wish to revoke your authorization for the research use or disclosure of your health information in this study, you must write to: Juno Obedin-Maliver, MD, MPH, MAS by mail at The PRIDE Study at Stanford University, 1701 Page Mill Road, Palo Alto, CA, 94304, or by telephone at 1-855-421-9991 (toll-free), or by e-mail at&nbsp;junoom@stanford.edu.&nbsp;<br>\n&nbsp;<br>\n&nbsp;<span style=\"font-weight: 700;\">What Personal Information Will Be Obtained, Used or Disclosed?<\/span><br>\nYour health information related to this study, may be used or disclosed in connection with this research study. <u><strong>We will not access your medical records<\/strong><\/u>. All health information is provided directly by you to us for research purposes. All information you provide to us will be obtained only through information you enter in the electronic survey you complete, with the exception of your IP address, which is automatically stored by the Qualtrics platform. We will use your IP address only to check for duplicate survey entries. After duplicate survey entries have been assessed, we will delete all IP address data. You will only be asked for your contact information for two reasons, 1) if you would like us to be in touch with you about future research and \/ or the results of this research, and 2) to enter your name into a drawing for compensation for your time and effort. The contact information is not linked to your survey responses and therefor the surveys themselves are anonymous. This anonymity provides you an additional layer of protection and helps prevent the information you provide on your survey answers from being linked to you and your name. However, because this survey is anonymous and saved screen-by-screen after each entry, we cannot delete your survey responses after you have submitted them unless you know the date, precise start and stop time of the survey, and the internet protocol (IP) address you were using at the time of survey data entry. Without this information, it may be impossible for us to differentiate your data from those of other participants' and therefore very difficult to delete.&nbsp;<br>\n&nbsp;<br>\n<span style=\"font-weight: 700;\">Who May Use or Disclose the Information?<\/span><br>\nThe following parties are authorized to use and\/or disclose your health information in connection with this research study: The Protocol Directors Juno Obedin-Maliver, MD, MPH, MAS (The PRIDE Study - Stanford), The Stanford University Administrative Panel on Human Subjects in Medical Research and any other unit of Stanford University as necessary, Research Staff.<br>\n<br>\n<span style=\"font-weight: 700;\">Who May Receive or Use the Information?<\/span><br>\nThe parties listed in the preceding paragraph may disclose your health information to the following persons and organizations for their use in connection with this research study:&nbsp;The Office for Human Research Protections in the U.S.; Department of Health and Human Services; The Society for Family Planning. Your information may be re-disclosed by the recipients described above, if they are not required by law to protect the privacy of the information.<br>\n<br>\n<span style=\"font-weight: 700;\">When will my authorization expire?<\/span><br>\nYour authorization for the use and\/or disclosure of your health information will end on December 31, 2038 or when the research project ends, whichever is earlier.<br>\n<br>\n<span style=\"font-weight: 700;\">WITHDRAWAL FROM STUDY<\/span><br>\nThe Protocol Directors may also withdraw you from the study without your consent for one or more of the following reasons: Failure to follow the instructions of the Protocol Director(s) and study staff; The Protocol Director decides that continuing your participation could be harmful to you; the study is cancelled; Other administrative reasons; or Unanticipated circumstances.&nbsp;<br>\n<br>\n<span style=\"font-weight: 700;\">Contact Information<\/span>:<br>\nIf you have any questions, concerns or complaints about this research study, its procedures, risks and benefits, or alternative courses of treatment, you should ask the Protocol Directors: Juno Obedin-Maliver, MD, MPH, MAS by mail at The PRIDE Study at Stanford University 1701 Page Mill Road, Palo Alto, CA, 94304, by telephone at 1-855-421-9991 (toll-free), or by e-mail at&nbsp;junoom@stanford.edu.&nbsp; You should also contact them at any time if you feel you have been harmed by being a part of this study.<br>\n&nbsp;<br>\nIndependent Contact: If you are not satisfied with how this study is being conducted, or if you have any concerns, complaints, or general questions about the research or your rights as a participant, please contact the Stanford Institutional Review Board (IRB) to speak to someone independent of the research team at (650)-723-5244 or toll free at 1-866-680-2906.&nbsp; You can also write to the Stanford IRB, Stanford University, 3000 El Camino Real, Five Palo Alto Square, 4th Floor, Palo Alto, CA 94306.<br>\n&nbsp;<br>\n<span style=\"font-weight: 700;\">CONSENT<\/span><br>\nPlease print a copy of this page for your records. Should you be unable to print a copy and wish to obtain a printed copy of the consent for your records, please contact us by telephone at 1-855-421-9991 (toll-free), or by e-mail at contact@pridestudy.org.<br>\n&nbsp;<br>\n<span style=\"font-weight: 700;\">PARTICIPATION IN RESEARCH IS VOLUNTARY.&nbsp;<\/span><u>You have the right to decline to be in this study, or to withdraw from it at any point without penalty or loss of benefits to which you are otherwise entitled.<\/u><br>\n&nbsp;<br>\n<u><strong>If you wish to participate in this study, please check the box that says \u201cYes, I have read, understand, and agree to the consent above.\u201d<\/strong><\/u>","DataExportTag":"consent","QuestionType":"MC","Selector":"SAVR","SubSelector":"TX","Configuration":{"QuestionDescriptionOption":"UseText"},"QuestionDescription":"Details about study participation: informed consent materials \u00a0 This is a research study about th...","Choices":{"1":{"Display":"Yes, I have read, understood, and agree to the consent above"},"2":{"Display":"No, I do not give my consent to participate in this study"}},"ChoiceOrder":["1","2"],"Validation":{"Settings":{"ForceResponse":"OFF","ForceResponseType":"ON","Type":"None"}},"Language":[],"NextChoiceId":4,"NextAnswerId":1,"QuestionID":"QID617"}},{"SurveyID":"SV_bK1zvICzqSrAmrj","Element":"SQ","PrimaryAttribute":"QID6","SecondaryAttribute":"Details about study participation: informed consent materials This is a research study about the...","TertiaryAttribute":null,"Payload":{"QuestionText":"<div><b>Details about study participation: informed consent materials<\/b><\/div><div><br><\/div>This is a research study about the sexual and reproductive health needs and experiences of transgender and gender expansive (TGE) individuals assigned female sex at birth, as well as cisgender sexual minority women (<em>e.g.,<\/em> lesbian, bisexual, pansexual, asexual, or not exclusively heterosexual).&nbsp;This study is led by Dr. Juno Obedin-Maliver (Co-Director of The PRIDE Study) at Stanford University.<br>\n&nbsp;<br>\nResearch studies include only people who choose to take part. Please take your time to make your decision about participating, and discuss your decision with your family or friends if you wish. If you have any questions, you may contact the researchers.<br>\n&nbsp;<br>\nYou are being asked to take part in this study because you are or have indicated that you identify as transgender or gender expansive,&nbsp;and\/or as a sexual minority,&nbsp;and were assigned female sex at birth.<br>\n&nbsp;<br>\nThe purposes of this study are to improve our understanding of people\u2019s needs for and experiences with family planning care (particularly pregnancy prevention and abortion services), so that we can improve the quality, relevance, and gender- and sexuality-affirming nature of those services for all people.<br>\n&nbsp;<br>\nThis study is funded by the Society for Family Planning, a 501c3 (not-for-profit) organization based in the United States.<br>\n&nbsp;<br>\n<strong>What will happen if I take part in this research study?<\/strong><br>\n&nbsp;<br>\nIf you agree to participate in this study, you will be asked to complete a&nbsp;<strong>15-45 minute survey&nbsp;<\/strong>about your lived experiences with gender and sexual identity, sexual practices related to pregnancy, preferred language for various sexual and reproductive health topics, desire for and experiences of seeking pregnancy prevention and abortion care, and recommendations for improving the quality of sexual and reproductive health care for transgender and gender expansive (TGE) people, as well as cisgender sexual minority women. Some survey questions may ask about sensitive information including sexual practices and experiences of discrimination.<br>\n&nbsp;<br>\n&nbsp;<br>\n<strong>RISKS AND BENEFITS:<\/strong><br>\n&nbsp;<br>\n<strong>Are there benefits to taking part in the study?<\/strong><br>\nYou will not receive any direct health benefits from participating in this study. However, the information that you provide may help health professionals learn more about the influence of sexual orientation and gender identity on sexual and reproductive health, and health care. The study team will create documents from the thing we learn from this study, which we may make available to you as a participant. We hope that society will benefit from your participation. By participating, you will help us have a better understanding of health issues that affect transgender and gender expansive people.<br>\n&nbsp;<br>\n<strong>What side effects or risks can I expect from being in the study?<\/strong><br>\nSome of the survey questions may make you uncomfortable or upset, but you are free to not answer any questions (or select \"Prefer not to say\") if you do not wish to answer. For more information about risks and side effects, contact one of the researchers.<br>\n&nbsp;<br>\n<strong>TIME INVOLVEMENT:<\/strong><br>\nIf you agree to participate in this study, you will be asked to complete a&nbsp;<strong>15-45 minute survey. <\/strong><br>\nYou will be in the study only as long as it takes you to complete the survey (less than one day). We will not contact you again, unless you give express permission to do so. Even then, you will only be contacted if another research study is developed for which you are eligible, and you will be able to ignore and\/or decline participation at your discretion.<br>\n&nbsp;<br>\n<strong>PAYMENTS\/<\/strong><strong>REIMBURSEMENTS:<\/strong><br>\nYou will not be paid for taking part in this study. We will, however, hold a raffle for multiple $50 gift cards as a thank you to interested individuals. If you provide your contact information, you will be entered into a raffle to be conducted on June 20, 2019 (30 days after the survey is closed) for a gift card valued at $50. The drawing will be conducted by The PRIDE Study of Stanford University in Palo Alto, California. Participation in the study is not required in order to participate in the raffle. You can enter the raffle if you do not start or complete the study task. The chance of winning a prize will vary depending on the number of people who express interest, and we estimate that it will never be worse than 1 in 100. The winner will be notified immediately by email and provided with information on how to receive the prize.<br>\n&nbsp;<br>\n<strong>PARTICIPANT\u2019S RIGHTS:<\/strong> If you have read this form and have decided to participate in this project, please understand your participation is voluntary and you have the right to withdraw your consent or discontinue participation at any time without penalty or loss of benefits to which you are otherwise entitled. You have the right to refuse to answer particular questions.<br>\nThe results of this research study may be presented at scientific or professional meetings or published in scientific journals.&nbsp; However, your identity will not be disclosed. You have the right to refuse to answer particular questions.<br>\n<br>\n<strong>Authorization To Use Your Health Information For Research Purposes<\/strong>&nbsp;<br>\n&nbsp;<br>\nBecause information about you and your health is personal and private, it generally cannot be used in this research study without your written authorization.&nbsp; If you sign this form, it will provide that authorization.&nbsp; The form is intended to inform you about how your health information will be used or disclosed in the study.&nbsp; Your information will only be used in accordance with this authorization form and the informed consent form and as required or allowed by law.&nbsp; Please read it carefully before signing it.&nbsp;<br>\n&nbsp;<br>\n<strong>What is the purpose of this research study and how will my health <\/strong><strong>information be utilized in the study?<\/strong><br>\nThe purposes of this study are to improve our understanding of people\u2019s needs for and experiences with family planning care (particularly pregnancy prevention and abortion services), so that we can improve the quality, relevance, and gender- and sexuality-affirming nature of those services for all people.<br>\n&nbsp;<br>\n<strong>Do I have to sign this authorization form?<\/strong><br>\nYou do not have to sign this authorization form. &nbsp;But if you do not, you will not be able to participate in this research study. &nbsp;Signing the form is not a condition for receiving any medical care outside the study.<br>\n&nbsp;<br>\n<strong>If I sign, can I revoke it or withdraw from the research later?<\/strong><br>\nIf you decide to participate, you are free to withdraw your authorization regarding the use and disclosure of your health information (and to discontinue any other participation in the study) at any time. Unfortunately, because this survey is anonymous and saved screen-by-screen after each entry, we almost certainly cannot delete your survey responses after you have submitted them unless you know the date, precise start and stop time of the survey, and the internet protocol (IP) address you were using at the time of survey data entry. Without this information, it may be impossible for us to differentiate your data from those of other participants\u2019 and therefore very difficult to delete. However, if you would like your data removed we will work with you to try to delete your data given those stipulations above. If you wish to revoke your authorization for the research use or disclosure of your health information in this study, you must write to: Juno Obedin-Maliver, MD, MPH, MAS by mail at The PRIDE Study at Stanford University, 1701 Page Mill Road, Palo Alto, CA, 94304, or by telephone at 1-855-421-9991 (toll-free), or by e-mail at <a href=\"mailto:junoom@stanford.edu\">junoom@stanford.edu<\/a>.&nbsp;<br>\n&nbsp;<br>\n&nbsp;<br>\n<strong>What Personal Information Will Be Obtained, Used or Disclosed?<\/strong><br>\nYour health information related to this study, may be used or disclosed in connection with this research study. We will not access your medical records. All health information is provided directly by you to us for research purposes. All information you provide to us will be obtained only through information you enter in the electronic survey you complete, with the exception of your IP address, which is automatically stored by the Qualtrics platform. We will use your IP address only to check for duplicate survey entries. After duplicate survey entries have been assessed, we will delete all IP address data. You will only be asked for your contact information for two reasons, 1) if you would like us to be in touch with you about future research and \/ or the results of this research, and 2) to enter your name into a drawing for compensation for your time and effort. The contact information is not linked to your survey responses and therefor the surveys themselves are anonymous. This anonymity provides you an additional layer of protection and helps prevent the information you provide on your survey answers from being linked to you and your name. However, because this survey is anonymous and saved screen-by-screen after each entry, we cannot delete your survey responses after you have submitted them unless you know the date, precise start and stop time of the survey, and the internet protocol (IP) address you were using at the time of survey data entry. Without this information, it may be impossible for us to differentiate your data from those of other participants\u2019 and therefore very difficult to delete.<br>\n&nbsp;<br>\n&nbsp;<br>\n<strong>Who May Use or Disclose the Information?<\/strong><br>\nThe following parties are authorized to use and\/or disclose your health information in connection with this research study:\n<ul>\n\t<li>The Protocol Directors Juno Obedin-Maliver, MD, MPH, MAS (The PRIDE Study - Stanford)<\/li>\n\t<li>The Stanford University Administrative Panel on Human Subjects in Medical Research and any other unit of Stanford University as necessary<\/li>\n\t<li>Research Staff<\/li>\n<\/ul>\n&nbsp;<br>\n<strong>Who May Receive or Use the Information?<\/strong><br>\nThe parties listed in the preceding paragraph may disclose your health information to the following persons and organizations for their use in connection with this research study:\n<ul>\n\t<li>The Office for Human Research Protections in the U.S. Department of Health and Human Services<\/li>\n<\/ul>\n\n<ul>\n\t<li>The Society for Family Planning<\/li>\n<\/ul>\nYour information may be re-disclosed by the recipients described above, if they are not required by law to protect the privacy of the information.<br>\n&nbsp;<br>\n<strong>When will my authorization expire?<\/strong><br>\nYour authorization for the use and\/or disclosure of your health information will end on December 31, 2038 or when the research project ends, whichever is earlier.<br>\n&nbsp;<br>\n<strong>WITHDRAWAL FROM STUDY<\/strong><br>\nThe Protocol Directors may also withdraw you from the study without your consent for one or more of the following reasons:\n<ul style=\"list-style-type:circle;\">\n\t<li>Failure to follow the instructions of the Protocol Director(s) and study staff.<\/li>\n\t<li>The Protocol Director decides that continuing your participation could be harmful to you.<\/li>\n\t<li>The study is cancelled.<\/li>\n\t<li>Other administrative reasons.<\/li>\n\t<li>Unanticipated circumstances.<\/li>\n<\/ul>\n&nbsp;<br>\n<strong>Contact Information<\/strong>:<br>\nIf you have any questions, concerns or complaints about this research study, its procedures, risks and benefits, or alternative courses of treatment, you should ask the Protocol Directors: Juno Obedin-Maliver, MD, MPH, MAS by mail at The PRIDE Study at Stanford University 1701 Page Mill Road, Palo Alto, CA, 94304, by telephone at 1-855-421-9991 (toll-free), or by e-mail at <a href=\"mailto:junoom@stanford.edu\">junoom@stanford.edu<\/a>.&nbsp; You should also contact them at any time if you feel you have been harmed by being a part of this study.<br>\n&nbsp;<br>\nIndependent Contact: If you are not satisfied with how this study is being conducted, or if you have any concerns, complaints, or general questions about the research or your rights as a participant, please contact the Stanford Institutional Review Board (IRB) to speak to someone independent of the research team at (650)-723-5244 or toll free at 1-866-680-2906.&nbsp; You can also write to the Stanford IRB, Stanford University, 3000 El Camino Real, Five Palo Alto Square, 4th Floor, Palo Alto, CA 94306.<br>\n&nbsp;<br>\n<strong>CONSENT<\/strong><br>\nPlease print a copy of this page for your records. Should you be unable to print a copy and wish to obtain a printed copy of the consent for your records, please contact us by telephone at 1-855-421-9991 (toll-free), or by e-mail at contact@pridestudy.org.<br>\n&nbsp;<br>\n<strong>PARTICIPATION IN RESEARCH IS VOLUNTARY.&nbsp;<\/strong>You have the right to decline to be in this study, or to withdraw from it at any point without penalty or loss of benefits to which you are otherwise entitled.<br>\n&nbsp;<br>\nIf you wish to participate in this study, please check the box that says \u201cYes, I have read, understand, and agree to the consent above.\u201d","DataExportTag":"consent","QuestionType":"MC","Selector":"SAVR","SubSelector":"TX","DataVisibility":{"Private":false,"Hidden":false},"Configuration":{"QuestionDescriptionOption":"UseText"},"QuestionDescription":"Details about study participation: informed consent materials This is a research study about the...","Choices":{"1":{"Display":"Yes, I have read, understand, and agree to the consent above."},"2":{"Display":"No, I do not consent to participate in this study."}},"ChoiceOrder":[1,2],"Validation":{"Settings":{"ForceResponse":"ON","ForceResponseType":"ON","Type":"None"}},"Language":[],"NextChoiceId":3,"NextAnswerId":1,"QuestionID":"QID6","QuestionText_Unsafe":"This is a research study about the sexual and reproductive health needs and experiences of transgender and gender expansive (TGE) individuals assigned female sex at birth, as well as cisgender sexual minority women (<em>e.g.,<\/em> lesbian, bisexual, pansexual, asexual, or not exclusively heterosexual).&nbsp;This study is led by Dr. Juno Obedin-Maliver (Co-Director of The PRIDE Study) at Stanford University.<br>\n&nbsp;<br>\nResearch studies include only people who choose to take part. Please take your time to make your decision about participating, and discuss your decision with your family or friends if you wish. If you have any questions, you may contact the researchers.<br>\n&nbsp;<br>\nYou are being asked to take part in this study because you are or have indicated that you identify as transgender or gender expansive,&nbsp;and\/or as a sexual minority,&nbsp;and were assigned female sex at birth.<br>\n&nbsp;<br>\nThe purposes of this study are to improve our understanding of people\u2019s needs for and experiences with family planning care (particularly pregnancy prevention and abortion services), so that we can improve the quality, relevance, and gender- and sexuality-affirming nature of those services for all people.<br>\n&nbsp;<br>\nThis study is funded by the Society for Family Planning, a 501c3 (not-for-profit) organization based in the United States.<br>\n&nbsp;<br>\n<strong>What will happen if I take part in this research study?<\/strong><br>\n&nbsp;<br>\nIf you agree to participate in this study, you will be asked to complete a&nbsp;<strong>15-45 minute survey&nbsp;<\/strong>about your lived experiences with gender and sexual identity, sexual practices related to pregnancy, preferred language for various sexual and reproductive health topics, desire for and experiences of seeking pregnancy prevention and abortion care, and recommendations for improving the quality of sexual and reproductive health care for transgender and gender expansive (TGE) people, as well as cisgender sexual minority women. Some survey questions may ask about sensitive information including sexual practices and experiences of discrimination.<br>\n&nbsp;<br>\n&nbsp;<br>\n<strong>RISKS AND BENEFITS:<\/strong><br>\n&nbsp;<br>\n<strong>Are there benefits to taking part in the study?<\/strong><br>\nYou will not receive any direct health benefits from participating in this study. However, the information that you provide may help health professionals learn more about the influence of sexual orientation and gender identity on sexual and reproductive health, and health care. The study team will create documents from the thing we learn from this study, which we may make available to you as a participant. We hope that society will benefit from your participation. By participating, you will help us have a better understanding of health issues that affect transgender and gender expansive people.<br>\n&nbsp;<br>\n<strong>What side effects or risks can I expect from being in the study?<\/strong><br>\nSome of the survey questions may make you uncomfortable or upset, but you are free to not answer any questions (or select \"Prefer not to say\") if you do not wish to answer. For more information about risks and side effects, contact one of the researchers.<br>\n&nbsp;<br>\n<strong>TIME INVOLVEMENT:<\/strong><br>\nIf you agree to participate in this study, you will be asked to complete a&nbsp;<strong>15-45 minute survey. <\/strong><br>\nYou will be in the study only as long as it takes you to complete the survey (less than one day). We will not contact you again, unless you give express permission to do so. Even then, you will only be contacted if another research study is developed for which you are eligible, and you will be able to ignore and\/or decline participation at your discretion.<br>\n&nbsp;<br>\n<strong>PAYMENTS\/<\/strong><strong>REIMBURSEMENTS:<\/strong><br>\nYou will not be paid for taking part in this study. We will, however, hold a raffle for multiple $50 gift cards as a thank you to interested individuals. If you provide your contact information, you will be entered into a raffle to be conducted on June 20, 2019 (30 days after the survey is closed) for a gift card valued at $50. The drawing will be conducted by The PRIDE Study of Stanford University in Palo Alto, California. Participation in the study is not required in order to participate in the raffle. You can enter the raffle if you do not start or complete the study task. The chance of winning a prize will vary depending on the number of people who express interest, and we estimate that it will never be worse than 1 in 100. The winner will be notified immediately by email and provided with information on how to receive the prize.<br>\n&nbsp;<br>\n<strong>PARTICIPANT\u2019S RIGHTS:<\/strong> If you have read this form and have decided to participate in this project, please understand your participation is voluntary and you have the right to withdraw your consent or discontinue participation at any time without penalty or loss of benefits to which you are otherwise entitled. You have the right to refuse to answer particular questions.<br>\nThe results of this research study may be presented at scientific or professional meetings or published in scientific journals.&nbsp; However, your identity will not be disclosed. You have the right to refuse to answer particular questions.<br>\n<br>\n<strong>Authorization To Use Your Health Information For Research Purposes<\/strong>&nbsp;<br>\n&nbsp;<br>\nBecause information about you and your health is personal and private, it generally cannot be used in this research study without your written authorization.&nbsp; If you sign this form, it will provide that authorization.&nbsp; The form is intended to inform you about how your health information will be used or disclosed in the study.&nbsp; Your information will only be used in accordance with this authorization form and the informed consent form and as required or allowed by law.&nbsp; Please read it carefully before signing it.&nbsp;<br>\n&nbsp;<br>\n<strong>What is the purpose of this research study and how will my health <\/strong><strong>information be utilized in the study?<\/strong><br>\nThe purposes of this study are to improve our understanding of people\u2019s needs for and experiences with family planning care (particularly pregnancy prevention and abortion services), so that we can improve the quality, relevance, and gender- and sexuality-affirming nature of those services for all people.<br>\n&nbsp;<br>\n<strong>Do I have to sign this authorization form?<\/strong><br>\nYou do not have to sign this authorization form. &nbsp;But if you do not, you will not be able to participate in this research study. &nbsp;Signing the form is not a condition for receiving any medical care outside the study.<br>\n&nbsp;<br>\n<strong>If I sign, can I revoke it or withdraw from the research later?<\/strong><br>\nIf you decide to participate, you are free to withdraw your authorization regarding the use and disclosure of your health information (and to discontinue any other participation in the study) at any time. Unfortunately, because this survey is anonymous and saved screen-by-screen after each entry, we almost certainly cannot delete your survey responses after you have submitted them unless you know the date, precise start and stop time of the survey, and the internet protocol (IP) address you were using at the time of survey data entry. Without this information, it may be impossible for us to differentiate your data from those of other participants\u2019 and therefore very difficult to delete. However, if you would like your data removed we will work with you to try to delete your data given those stipulations above. If you wish to revoke your authorization for the research use or disclosure of your health information in this study, you must write to: Juno Obedin-Maliver, MD, MPH, MAS by mail at The PRIDE Study at Stanford University, 1701 Page Mill Road, Palo Alto, CA, 94304, or by telephone at 1-855-421-9991 (toll-free), or by e-mail at <a href=\"mailto:junoom@stanford.edu\">junoom@stanford.edu<\/a>.&nbsp;<br>\n&nbsp;<br>\n&nbsp;<br>\n<strong>What Personal Information Will Be Obtained, Used or Disclosed?<\/strong><br>\nYour health information related to this study, may be used or disclosed in connection with this research study. We will not access your medical records. All health information is provided directly by you to us for research purposes. All information you provide to us will be obtained only through information you enter in the electronic survey you complete, with the exception of your IP address, which is automatically stored by the Qualtrics platform. We will use your IP address only to check for duplicate survey entries. After duplicate survey entries have been assessed, we will delete all IP address data. You will only be asked for your contact information for two reasons, 1) if you would like us to be in touch with you about future research and \/ or the results of this research, and 2) to enter your name into a drawing for compensation for your time and effort. The contact information is not linked to your survey responses and therefor the surveys themselves are anonymous. This anonymity provides you an additional layer of protection and helps prevent the information you provide on your survey answers from being linked to you and your name. However, because this survey is anonymous and saved screen-by-screen after each entry, we cannot delete your survey responses after you have submitted them unless you know the date, precise start and stop time of the survey, and the internet protocol (IP) address you were using at the time of survey data entry. Without this information, it may be impossible for us to differentiate your data from those of other participants\u2019 and therefore very difficult to delete.<br>\n&nbsp;<br>\n&nbsp;<br>\n<strong>Who May Use or Disclose the Information?<\/strong><br>\nThe following parties are authorized to use and\/or disclose your health information in connection with this research study:\n<ul>\n\t<li>The Protocol Directors Juno Obedin-Maliver, MD, MPH, MAS (The PRIDE Study - Stanford)<\/li>\n\t<li>The Stanford University Administrative Panel on Human Subjects in Medical Research and any other unit of Stanford University as necessary<\/li>\n\t<li>Research Staff<\/li>\n<\/ul>\n&nbsp;<br>\n<strong>Who May Receive or Use the Information?<\/strong><br>\nThe parties listed in the preceding paragraph may disclose your health information to the following persons and organizations for their use in connection with this research study:\n<ul>\n\t<li>The Office for Human Research Protections in the U.S. Department of Health and Human Services<\/li>\n<\/ul>\n\n<ul>\n\t<li>The Society for Family Planning<\/li>\n<\/ul>\nYour information may be re-disclosed by the recipients described above, if they are not required by law to protect the privacy of the information.<br>\n&nbsp;<br>\n<strong>When will my authorization expire?<\/strong><br>\nYour authorization for the use and\/or disclosure of your health information will end on December 31, 2038 or when the research project ends, whichever is earlier.<br>\n&nbsp;<br>\n<strong>WITHDRAWAL FROM STUDY<\/strong><br>\nThe Protocol Directors may also withdraw you from the study without your consent for one or more of the following reasons:\n<ul style=\"list-style-type:circle;\">\n\t<li>Failure to follow the instructions of the Protocol Director(s) and study staff.<\/li>\n\t<li>The Protocol Director decides that continuing your participation could be harmful to you.<\/li>\n\t<li>The study is cancelled.<\/li>\n\t<li>Other administrative reasons.<\/li>\n\t<li>Unanticipated circumstances.<\/li>\n<\/ul>\n&nbsp;<br>\n<strong>Contact Information<\/strong>:<br>\nIf you have any questions, concerns or complaints about this research study, its procedures, risks and benefits, or alternative courses of treatment, you should ask the Protocol Directors: Juno Obedin-Maliver, MD, MPH, MAS by mail at The PRIDE Study at Stanford University 1701 Page Mill Road, Palo Alto, CA, 94304, by telephone at 1-855-421-9991 (toll-free), or by e-mail at <a href=\"mailto:junoom@stanford.edu\">junoom@stanford.edu<\/a>.&nbsp; You should also contact them at any time if you feel you have been harmed by being a part of this study.<br>\n&nbsp;<br>\nIndependent Contact: If you are not satisfied with how this study is being conducted, or if you have any concerns, complaints, or general questions about the research or your rights as a participant, please contact the Stanford Institutional Review Board (IRB) to speak to someone independent of the research team at (650)-723-5244 or toll free at 1-866-680-2906.&nbsp; You can also write to the Stanford IRB, Stanford University, 3000 El Camino Real, Five Palo Alto Square, 4th Floor, Palo Alto, CA 94306.<br>\n&nbsp;<br>\n<strong>CONSENT<\/strong><br>\nPlease print a copy of this page for your records. Should you be unable to print a copy and wish to obtain a printed copy of the consent for your records, please contact us by telephone at 1-855-421-9991 (toll-free), or by e-mail at <a href=\"mailto:junoom@stanford.edu\">junoom@stanford.edu<\/a>.<br>\n&nbsp;<br>\n<strong>PARTICIPATION IN RESEARCH IS VOLUNTARY.&nbsp;<\/strong>You have the right to decline to be in this study, or to withdraw from it at any point without penalty or loss of benefits to which you are otherwise entitled.<br>\n&nbsp;<br>\nIf you wish to participate in this study, please check the box that says \u201cYes, I have read, understand, and agree to the consent above.\u201d","RecodeValues":{"1":"1","2":"0"}}},{"SurveyID":"SV_bK1zvICzqSrAmrj","Element":"SQ","PrimaryAttribute":"QID475","SecondaryAttribute":"Did you stop taking testosterone specifically so that you could get ...","TertiaryAttribute":null,"Payload":{"QuestionText":"Did you stop taking testosterone <b>specifically<\/b> so that you could get ${q:\/\/QID28\/ChoiceTextEntryValue\/2}?","DataExportTag":"phc_7_preg1","QuestionType":"MC","Selector":"SAVR","SubSelector":"TX","DataVisibility":{"Private":false,"Hidden":false},"Configuration":{"QuestionDescriptionOption":"UseText"},"QuestionDescription":"Did you stop taking testosterone specifically so that you could get ...","Choices":{"1":{"Display":"Yes, I stopped taking testosterone so that I could try to get ${q:\/\/QID28\/ChoiceTextEntryValue\/2}"},"2":{"Display":"No, I stopped testosterone for another reason (please describe):","TextEntry":"true","InputHeight":24,"InputWidth":680}},"DisplayLogic":{"0":{"0":{"LogicType":"Question","QuestionID":"QID462","QuestionIsInLoop":"no","ChoiceLocator":"q:\/\/QID462\/ChoiceTextEntryValue","Operator":"EqualTo","QuestionIDFromLocator":"QID462","LeftOperand":"q:\/\/QID462\/ChoiceTextEntryValue","RightOperand":"0","Type":"Expression","Description":"<span class=\"ConjDesc\">If<\/span> <span class=\"QuestionDesc\">For how many of these ${q:\/\/QID28\/ChoiceTextEntryValue\/2}s were you taking testosterone AT THE TI...<\/span> <span class=\"LeftOpDesc\">Text Response<\/span> <span class=\"OpDesc\">Is Equal to<\/span> <span class=\"RightOpDesc\"> 0 <\/span>"},"Type":"If"},"Type":"BooleanExpression","inPage":false},"ChoiceOrder":["2","1"],"Validation":{"Settings":{"ForceResponse":"OFF","ForceResponseType":"ON","Type":"None"}},"Language":[],"NextChoiceId":5,"NextAnswerId":1,"QuestionID":"QID475","QuestionText_Unsafe":"Did you stop taking testosterone <b>specifically<\/b> so that you could get ${q:\/\/QID28\/ChoiceTextEntryValue\/2}?","RecodeValues":{"1":"1","2":"0"}}},{"SurveyID":"SV_bK1zvICzqSrAmrj","Element":"SQ","PrimaryAttribute":"QID474","SecondaryAttribute":"Did you stop taking testosterone specifically so that you could get pregnant?","TertiaryAttribute":null,"Payload":{"QuestionText":"Did you stop taking testosterone <b>specifically<\/b> so that you could get pregnant?","DataExportTag":"phc_7_preg0","QuestionType":"MC","Selector":"SAVR","SubSelector":"TX","Configuration":{"QuestionDescriptionOption":"UseText"},"QuestionDescription":"Did you stop taking testosterone specifically so that you could get pregnant?","Choices":{"1":{"Display":"Yes, I stopped taking testosterone so that I could try to get pregnant"},"2":{"Display":"No, I stopped testosterone for another reason (please describe):","TextEntry":"true","InputHeight":24,"InputWidth":680,"TextEntryForceResponse":true}},"DisplayLogic":{"0":{"0":{"LogicType":"Question","QuestionID":"QID461","QuestionIsInLoop":"no","ChoiceLocator":"q:\/\/QID461\/ChoiceTextEntryValue","Operator":"EqualTo","QuestionIDFromLocator":"QID461","LeftOperand":"q:\/\/QID461\/ChoiceTextEntryValue","RightOperand":"0","Type":"Expression","Description":"<span class=\"ConjDesc\">If<\/span> <span class=\"QuestionDesc\">For how many of these pregnancies were you taking testosterone AT THE TIME you got pregnant?<\/span> <span class=\"LeftOpDesc\">Text Response<\/span> <span class=\"OpDesc\">Is Equal to<\/span> <span class=\"RightOpDesc\"> 0 <\/span>"},"Type":"If"},"Type":"BooleanExpression","inPage":false},"ChoiceOrder":["2","1"],"Validation":{"Settings":{"ForceResponse":"OFF","ForceResponseType":"ON","Type":"None"}},"Language":[],"NextChoiceId":5,"NextAnswerId":1,"QuestionID":"QID474","QuestionText_Unsafe":"Did you stop taking testosterone <b>specifically<\/b> so that you could get pregnant?","DataVisibility":{"Private":false,"Hidden":false},"RecodeValues":{"1":"1","2":"0"}}},{"SurveyID":"SV_bK1zvICzqSrAmrj","Element":"SQ","PrimaryAttribute":"QID458","SecondaryAttribute":"Did your healthcare provider discuss the potential interactions\/complications of your testosteron...","TertiaryAttribute":null,"Payload":{"QuestionText":"Did\nyour healthcare provider discuss the potential interactions\/complications of\nyour testosterone use and pregnancy?","DataExportTag":"phc_2_preg0","QuestionType":"MC","Selector":"SAVR","SubSelector":"TX","Configuration":{"QuestionDescriptionOption":"UseText"},"QuestionDescription":"Did your healthcare provider discuss the potential interactions\/complications of your testosteron...","Choices":{"1":{"Display":"Yes"},"2":{"Display":"No"},"4":{"Display":"I don't remember"}},"DisplayLogic":{"0":{"0":{"LogicType":"Question","QuestionID":"QID455","QuestionIsInLoop":"no","ChoiceLocator":"q:\/\/QID455\/ChoiceTextEntryValue","Operator":"GreaterThan","QuestionIDFromLocator":"QID455","LeftOperand":"q:\/\/QID455\/ChoiceTextEntryValue","RightOperand":"0","Type":"Expression","Description":"<span class=\"ConjDesc\">If<\/span> <span class=\"QuestionDesc\">How many of your pregnancies occurred AFTER you started taking testosterone?<\/span> <span class=\"LeftOpDesc\">Text Response<\/span> <span class=\"OpDesc\">Is Greater Than<\/span> <span class=\"RightOpDesc\"> 0 <\/span>"},"Type":"If"},"Type":"BooleanExpression","inPage":false},"ChoiceOrder":["1","2","4"],"Validation":{"Settings":{"ForceResponse":"OFF","ForceResponseType":"ON","Type":"None"}},"AnalyzeChoices":{"4":"on"},"Language":[],"NextChoiceId":7,"NextAnswerId":1,"QuestionID":"QID458","QuestionText_Unsafe":"Did\nyour healthcare provider discuss the potential interactions\/complications of\nyour testosterone use and pregnancy?","DataVisibility":{"Private":false,"Hidden":false},"RecodeValues":{"1":"1","2":"0","4":"2"}}},{"SurveyID":"SV_bK1zvICzqSrAmrj","Element":"SQ","PrimaryAttribute":"QID460","SecondaryAttribute":"Did your healthcare provider discuss the potential interactions\/complications of your testosteron...","TertiaryAttribute":null,"Payload":{"QuestionText":"Did\nyour healthcare provider discuss the potential interactions\/complications of\nyour testosterone use and ${q:\/\/QID28\/ChoiceTextEntryValue\/2}?","DataExportTag":"phc_2_preg1","QuestionType":"MC","Selector":"SAVR","SubSelector":"TX","DataVisibility":{"Private":false,"Hidden":false},"Configuration":{"QuestionDescriptionOption":"UseText"},"QuestionDescription":"Did your healthcare provider discuss the potential interactions\/complications of your testosteron...","Choices":{"1":{"Display":"Yes"},"2":{"Display":"No"},"4":{"Display":"I don't remember"}},"DisplayLogic":{"0":{"0":{"LogicType":"Question","QuestionID":"QID457","QuestionIsInLoop":"no","ChoiceLocator":"q:\/\/QID457\/ChoiceTextEntryValue","Operator":"GreaterThan","QuestionIDFromLocator":"QID457","LeftOperand":"q:\/\/QID457\/ChoiceTextEntryValue","RightOperand":"0","Type":"Expression","Description":"<span class=\"ConjDesc\">If<\/span> <span class=\"QuestionDesc\">How many of your ${q:\/\/QID28\/ChoiceTextEntryValue\/2}s occurred AFTER you started taking testoster...<\/span> <span class=\"LeftOpDesc\">Text Response<\/span> <span class=\"OpDesc\">Is Greater Than<\/span> <span class=\"RightOpDesc\"> 0 <\/span>"},"Type":"If"},"Type":"BooleanExpression","inPage":false},"ChoiceOrder":["1","2","4"],"Validation":{"Settings":{"ForceResponse":"OFF","ForceResponseType":"ON","Type":"None"}},"AnalyzeChoices":{"4":"on"},"Language":[],"NextChoiceId":7,"NextAnswerId":1,"QuestionID":"QID460","QuestionText_Unsafe":"Did\nyour healthcare provider discuss the potential interactions\/complications of\nyour testosterone use and ${q:\/\/QID28\/ChoiceTextEntryValue\/2}?","RecodeValues":{"1":"1","2":"0","4":"2"}}},{"SurveyID":"SV_bK1zvICzqSrAmrj","Element":"SQ","PrimaryAttribute":"QID89","SecondaryAttribute":"Do you consider yourself to be at risk for getting ${q:\/\/QID28\/ChoiceTextEntryValue\/2} at a time...","TertiaryAttribute":null,"Payload":{"QuestionText":"Do you consider yourself to be at risk for getting ${q:\/\/QID28\/ChoiceTextEntryValue\/2}&nbsp;at a time when you do not want to be ${q:\/\/QID28\/ChoiceTextEntryValue\/2}&nbsp;(unintended ${q:\/\/QID28\/ChoiceTextEntryValue\/2})?","DataExportTag":"fert_4_preg1","QuestionType":"MC","Selector":"SAVR","SubSelector":"TX","DataVisibility":{"Private":false,"Hidden":false},"Configuration":{"QuestionDescriptionOption":"UseText"},"QuestionDescription":"Do you consider yourself to be at risk for getting ${q:\/\/QID28\/ChoiceTextEntryValue\/2} at a time...","Choices":{"1":{"Display":"Yes"},"3":{"Display":"No"},"4":{"Display":"I don't know"}},"DisplayLogic":{"0":{"0":{"LogicType":"Question","QuestionID":"QID28","QuestionIsInLoop":"no","ChoiceLocator":"q:\/\/QID28\/SelectableChoice\/2","Operator":"Selected","QuestionIDFromLocator":"QID28","LeftOperand":"q:\/\/QID28\/SelectableChoice\/2","Type":"Expression","Description":"<span class=\"ConjDesc\">If<\/span> <span class=\"QuestionDesc\">To be pregnant is to have cells growing\/dividing in the uterus that could turn into a baby. After...<\/span> <span class=\"LeftOpDesc\">No, I use a different word. The word I use instead of \"pregnant\" is:<\/span> <span class=\"OpDesc\">Is Selected<\/span> "},"Type":"If"},"1":{"0":{"LogicType":"Question","QuestionID":"QID341","QuestionIsInLoop":"no","ChoiceLocator":"q:\/\/QID341\/SelectableChoice\/1","Operator":"NotSelected","QuestionIDFromLocator":"QID341","LeftOperand":"q:\/\/QID341\/SelectableChoice\/1","Type":"Expression","Description":"<span class=\"ConjDesc\">If<\/span> <span class=\"QuestionDesc\">Have you had or do you want a hysterectomy \/ \"hysto\"? (This refers to a procedure that removes th...<\/span> <span class=\"LeftOpDesc\">Have had it<\/span> <span class=\"OpDesc\">Is Not Selected<\/span> "},"1":{"LogicType":"Question","QuestionID":"QID343","QuestionIsInLoop":"no","ChoiceLocator":"q:\/\/QID343\/SelectableChoice\/1","Operator":"NotSelected","QuestionIDFromLocator":"QID343","LeftOperand":"q:\/\/QID343\/SelectableChoice\/1","Type":"Expression","Description":"<span class=\"ConjDesc\">And<\/span> <span class=\"QuestionDesc\">Have you had or do you want a hysterectomy \/ \"hysto\"? (This refers to a procedure that removes th...<\/span> <span class=\"LeftOpDesc\">Have had it<\/span> <span class=\"OpDesc\">Is Not Selected<\/span> ","Conjuction":"And"},"Type":"AndIf"},"Type":"BooleanExpression","inPage":false},"ChoiceOrder":[1,3,4],"Validation":{"Settings":{"ForceResponse":"RequestResponse","ForceResponseType":"RequestResponse","Type":"None"}},"Language":[],"NextChoiceId":6,"NextAnswerId":1,"QuestionID":"QID89","QuestionText_Unsafe":"Do you consider yourself to be at risk for getting ${q:\/\/QID28\/ChoiceTextEntryValue\/2}&nbsp;at a time when you do not want to be ${q:\/\/QID28\/ChoiceTextEntryValue\/2}&nbsp;(unintended ${q:\/\/QID28\/ChoiceTextEntryValue\/2})?","RecodeValues":{"1":"1","3":"0","4":"2"}}},{"SurveyID":"SV_bK1zvICzqSrAmrj","Element":"SQ","PrimaryAttribute":"QID88","SecondaryAttribute":"Do you consider yourself to be at risk for getting pregnant at a time when you do not want to be...","TertiaryAttribute":null,"Payload":{"QuestionText":"Do you consider yourself to be at risk for getting pregnant at a time when you do not want to be pregnant (unintended pregnancy)?","DataExportTag":"fert_4_preg0","QuestionType":"MC","Selector":"SAVR","SubSelector":"TX","Configuration":{"QuestionDescriptionOption":"UseText"},"QuestionDescription":"Do you consider yourself to be at risk for getting pregnant at a time when you do not want to be...","Choices":{"1":{"Display":"Yes"},"3":{"Display":"No"},"4":{"Display":"I don't know"}},"DisplayLogic":{"0":{"0":{"LogicType":"Question","QuestionID":"QID28","QuestionIsInLoop":"no","ChoiceLocator":"q:\/\/QID28\/SelectableChoice\/1","Operator":"Selected","QuestionIDFromLocator":"QID28","LeftOperand":"q:\/\/QID28\/SelectableChoice\/1","Type":"Expression","Description":"<span class=\"ConjDesc\">If<\/span> <span class=\"QuestionDesc\">To be pregnant is to have cells growing\/dividing in the uterus that could turn into a baby. After...<\/span> <span class=\"LeftOpDesc\">Yes, I use the word \"pregnant\".<\/span> <span class=\"OpDesc\">Is Selected<\/span> "},"1":{"LogicType":"Question","QuestionID":"QID28","QuestionIsInLoop":"no","ChoiceLocator":"q:\/\/QID28\/SelectableChoice\/3","Operator":"Selected","QuestionIDFromLocator":"QID28","LeftOperand":"q:\/\/QID28\/SelectableChoice\/3","Type":"Expression","Description":"<span class=\"ConjDesc\">Or<\/span> <span class=\"QuestionDesc\">To be pregnant is to have cells growing\/dividing in the uterus that could turn into a baby. After...<\/span> <span class=\"LeftOpDesc\">Prefer not to say<\/span> <span class=\"OpDesc\">Is Selected<\/span> ","Conjuction":"Or"},"Type":"If"},"1":{"0":{"LogicType":"Question","QuestionID":"QID341","QuestionIsInLoop":"no","ChoiceLocator":"q:\/\/QID341\/SelectableChoice\/1","Operator":"NotSelected","QuestionIDFromLocator":"QID341","LeftOperand":"q:\/\/QID341\/SelectableChoice\/1","Type":"Expression","Description":"<span class=\"ConjDesc\">If<\/span> <span class=\"QuestionDesc\">Have you had or do you want a hysterectomy \/ \"hysto\"? (This refers to a procedure that removes th...<\/span> <span class=\"LeftOpDesc\">Have had it<\/span> <span class=\"OpDesc\">Is Not Selected<\/span> "},"1":{"LogicType":"Question","QuestionID":"QID343","QuestionIsInLoop":"no","ChoiceLocator":"q:\/\/QID343\/SelectableChoice\/1","Operator":"NotSelected","QuestionIDFromLocator":"QID343","LeftOperand":"q:\/\/QID343\/SelectableChoice\/1","Type":"Expression","Description":"<span class=\"ConjDesc\">And<\/span> <span class=\"QuestionDesc\">Have you had or do you want a hysterectomy \/ \"hysto\"? (This refers to a procedure that removes th...<\/span> <span class=\"LeftOpDesc\">Have had it<\/span> <span class=\"OpDesc\">Is Not Selected<\/span> ","Conjuction":"And"},"Type":"AndIf"},"Type":"BooleanExpression","inPage":false},"ChoiceOrder":[1,3,4],"Validation":{"Settings":{"ForceResponse":"RequestResponse","ForceResponseType":"RequestResponse","Type":"None"}},"Language":[],"NextChoiceId":6,"NextAnswerId":1,"QuestionID":"QID88","QuestionText_Unsafe":"Do you consider yourself to be at risk for getting pregnant at a time when you do not want to be pregnant (unintended pregnancy)?","DataVisibility":{"Private":false,"Hidden":false},"RecodeValues":{"1":"1","3":"0","4":"2"}}},{"SurveyID":"SV_bK1zvICzqSrAmrj","Element":"SQ","PrimaryAttribute":"QID54","SecondaryAttribute":"Do you consider yourself to be: (Select all that apply)","TertiaryAttribute":null,"Payload":{"QuestionText":"Do you consider yourself to be: <span style=\"font-weight: 700;\">(Select all that apply)<\/span>","DataExportTag":"sa_2","QuestionType":"MC","Selector":"MAVR","SubSelector":"TX","Configuration":{"QuestionDescriptionOption":"UseText"},"QuestionDescription":"Do you consider yourself to be: (Select all that apply)","Choices":{"2":{"Display":"Gay"},"3":{"Display":"Bisexual"},"6":{"Display":"Asexual"},"9":{"Display":"Lesbian"},"10":{"Display":"Pansexual"},"11":{"Display":"Queer"},"12":{"Display":"Questioning"},"13":{"Display":"Same-gender loving"},"14":{"Display":"Straight\/heterosexual"},"15":{"Display":"Another sexual orientation (please specify)","TextEntry":"true","InputHeight":24,"InputWidth":250}},"ChoiceOrder":["6",3,2,"9","10","11","12","13","14","15"],"Validation":{"Settings":{"ForceResponse":"OFF","ForceResponseType":"RequestResponse","Type":"None"}},"Language":[],"NextChoiceId":16,"NextAnswerId":1,"QuestionID":"QID54","QuestionText_Unsafe":"Do you consider yourself to be: <span style=\"font-weight: 700;\">(Select all that apply)<\/span>","DataVisibility":{"Private":false,"Hidden":false},"RecodeValues":{"2":"3","3":"2","6":"1","9":"4","10":"5","11":"6","12":"7","13":"8","14":"9","15":"10"}}},{"SurveyID":"SV_bK1zvICzqSrAmrj","Element":"SQ","PrimaryAttribute":"QID170","SecondaryAttribute":"Do you currently receive assistance from food stamps (SNAP) or the Special Supplemental Nutrition...","TertiaryAttribute":null,"Payload":{"QuestionText":"Do you currently receive assistance from food stamps (SNAP) or the Special Supplemental Nutrition Program for Women, Infants, and Children (WIC)?&nbsp;<span style=\"font-weight: 700;\">Select all that apply.<\/span>","DataExportTag":"sd_14","QuestionType":"MC","Selector":"MAVR","SubSelector":"TX","Configuration":{"QuestionDescriptionOption":"UseText"},"QuestionDescription":"Do you currently receive assistance from food stamps (SNAP) or the Special Supplemental Nutrition...","Choices":{"1":{"Display":"No","ExclusiveAnswer":true},"2":{"Display":"Yes, assistance from food stamps (SNAP)"},"3":{"Display":"Yes, assistance from WIC"}},"ChoiceOrder":["1","2","3"],"Validation":{"Settings":{"ForceResponse":"OFF","ForceResponseType":"RequestResponse","Type":"None"}},"Language":[],"NextChoiceId":6,"NextAnswerId":1,"QuestionID":"QID170","QuestionText_Unsafe":"Do you currently receive assistance from food stamps (SNAP) or the Special Supplemental Nutrition Program for Women, Infants, and Children (WIC)?&nbsp;<span style=\"font-weight: 700;\">Select all that apply.<\/span>","DataVisibility":{"Private":false,"Hidden":false},"AnalyzeChoices":{"4":"on"},"RecodeValues":{"1":"0","2":"1","3":"2"}}},{"SurveyID":"SV_bK1zvICzqSrAmrj","Element":"SQ","PrimaryAttribute":"QID274","SecondaryAttribute":"Do you identify as intersex?","TertiaryAttribute":null,"Payload":{"QuestionText":"Do you identify as intersex?","DataExportTag":"intersex","QuestionType":"MC","Selector":"SAVR","SubSelector":"TX","Configuration":{"QuestionDescriptionOption":"UseText"},"QuestionDescription":"Do you identify as intersex?","Choices":{"1":{"Display":"Yes"},"2":{"Display":"No"},"4":{"Display":"Prefer not to say"}},"ChoiceOrder":[2,1,4],"Validation":{"Settings":{"ForceResponse":"ON","ForceResponseType":"ON","Type":"None"}},"AnalyzeChoices":{"3":"on"},"Language":[],"NextChoiceId":5,"NextAnswerId":1,"QuestionID":"QID274","QuestionText_Unsafe":"Do you identify as intersex?","DataVisibility":{"Private":false,"Hidden":false},"RecodeValues":{"1":"1","2":"0","4":"2"}}},{"SurveyID":"SV_bK1zvICzqSrAmrj","Element":"SQ","PrimaryAttribute":"QID283","SecondaryAttribute":"Does whether or not a ${q:\/\/QID30\/ChoiceTextEntryValue\/2} method releases estrogen in your body m...","TertiaryAttribute":null,"Payload":{"QuestionText":"Does whether or not a ${q:\/\/QID30\/ChoiceTextEntryValue\/2}&nbsp;method releases estrogen in your body matter to you?","DataExportTag":"bc_20_bc1","QuestionType":"MC","Selector":"SAVR","SubSelector":"TX","DataVisibility":{"Private":false,"Hidden":false},"Configuration":{"QuestionDescriptionOption":"UseText"},"QuestionDescription":"Does whether or not a ${q:\/\/QID30\/ChoiceTextEntryValue\/2} method releases estrogen in your body m...","Choices":{"1":{"Display":"Yes"},"2":{"Display":"No"},"3":{"Display":"I don't know"}},"DisplayLogic":{"0":{"0":{"LogicType":"Question","QuestionID":"QID30","QuestionIsInLoop":"no","ChoiceLocator":"q:\/\/QID30\/SelectableChoice\/2","Operator":"Selected","QuestionIDFromLocator":"QID30","LeftOperand":"q:\/\/QID30\/SelectableChoice\/2","Type":"Expression","Description":"<span class=\"ConjDesc\">If<\/span> <span class=\"QuestionDesc\">Birth control can be used for more than one reason. Some people use birth control to avoid getting pregnant. It can include using a condom, not having any sex (abstinence), taking a pill every day ...<\/span> <span class=\"LeftOpDesc\">No, I use a different word. The word(s) I use instead of \"birth control\" is:<\/span> <span class=\"OpDesc\">Is Selected<\/span> "},"Type":"If"},"Type":"BooleanExpression","inPage":false},"ChoiceOrder":[1,2,3],"Validation":{"Settings":{"ForceResponse":"RequestResponse","ForceResponseType":"RequestResponse","Type":"None"}},"AnalyzeChoices":{"3":"on"},"Language":[],"NextChoiceId":5,"NextAnswerId":1,"QuestionID":"QID283","QuestionText_Unsafe":"Does whether or not a ${q:\/\/QID30\/ChoiceTextEntryValue\/2}&nbsp;method releases estrogen in your body matter to you?","RecodeValues":{"1":"1","2":"0","3":"2"}}},{"SurveyID":"SV_bK1zvICzqSrAmrj","Element":"SQ","PrimaryAttribute":"QID154","SecondaryAttribute":"Does whether or not a birth control method releases estrogen in your body matter to you?","TertiaryAttribute":null,"Payload":{"QuestionText":"Does whether or not a birth control method releases estrogen in your body matter to you?","DataExportTag":"bc_20_bc0","QuestionType":"MC","Selector":"SAVR","SubSelector":"TX","Configuration":{"QuestionDescriptionOption":"UseText"},"QuestionDescription":"Does whether or not a birth control method releases estrogen in your body matter to you?","Choices":{"1":{"Display":"Yes"},"2":{"Display":"No"},"3":{"Display":"I don't know"}},"ChoiceOrder":[1,2,3],"Validation":{"Settings":{"ForceResponse":"RequestResponse","ForceResponseType":"RequestResponse","Type":"None"}},"AnalyzeChoices":{"3":"on"},"Language":[],"NextChoiceId":5,"NextAnswerId":1,"QuestionID":"QID154","QuestionText_Unsafe":"Does whether or not a birth control method releases estrogen in your body matter to you?","DataVisibility":{"Private":false,"Hidden":false},"DisplayLogic":{"0":{"0":{"LogicType":"Question","QuestionID":"QID30","QuestionIsInLoop":"no","ChoiceLocator":"q:\/\/QID30\/SelectableChoice\/1","Operator":"Selected","QuestionIDFromLocator":"QID30","LeftOperand":"q:\/\/QID30\/SelectableChoice\/1","Type":"Expression","Description":"<span class=\"ConjDesc\">If<\/span> <span class=\"QuestionDesc\">Birth control can be used for more than one reason. Some people use birth control to avoid getting pregnant. It can include using a condom, not having any sex (abstinence), taking a pill every day ...<\/span> <span class=\"LeftOpDesc\">Yes, I use the words \"birth control\".<\/span> <span class=\"OpDesc\">Is Selected<\/span> "},"1":{"LogicType":"Question","QuestionID":"QID30","QuestionIsInLoop":"no","ChoiceLocator":"q:\/\/QID30\/SelectableChoice\/3","Operator":"Selected","QuestionIDFromLocator":"QID30","LeftOperand":"q:\/\/QID30\/SelectableChoice\/3","Type":"Expression","Description":"<span class=\"ConjDesc\">Or<\/span> <span class=\"QuestionDesc\">Birth control can be used for more than one reason. Some people use birth control to avoid getting pregnant. It can include using a condom, not having any sex (abstinence), taking a pill every day ...<\/span> <span class=\"LeftOpDesc\">Prefer not to say<\/span> <span class=\"OpDesc\">Is Selected<\/span> ","Conjuction":"Or"},"Type":"If"},"Type":"BooleanExpression","inPage":false},"RecodeValues":{"1":"1","2":"0","3":"2"}}},{"SurveyID":"SV_bK1zvICzqSrAmrj","Element":"SQ","PrimaryAttribute":"QID151","SecondaryAttribute":"Due to the limitations in electronic survey design and the many options below, we are unable to u...","TertiaryAttribute":null,"Payload":{"QuestionText":"<u>Due to the limitations in electronic survey design and the many options below, we are unable to use your preferred words for this question and will instead use medical terms.<\/u><div><br><\/div><div>Which methods of birth control\/pregnancy prevention have you <strong>EVER <\/strong>used<strong> FOR THE PURPOSE OF PREGNANCY PREVENTION<\/strong>?&nbsp;<strong>Select all that apply. <\/strong>&nbsp;&nbsp;<div><div><br><\/div>\n\n<div><br><\/div><\/div><\/div>","DataExportTag":"bc_3","QuestionType":"MC","Selector":"MAVR","SubSelector":"TX","Configuration":{"QuestionDescriptionOption":"UseText"},"QuestionDescription":"Due to the limitations in electronic survey design and the many options below, we are unable to u...","Choices":{"2":{"Display":"<strong>Abstinence<\/strong> (not having sexual contact that could result in pregnancy)"},"3":{"Display":"<strong>Cervical Cap<\/strong> (silicone cup inserted into the vagina to cover the cervix and prevent sperm from entering the uterus)"},"4":{"Display":"<strong>Condom<\/strong> (external, worn on the penis)"},"5":{"Display":"<strong>Condom<\/strong> (internal, worn in the vagina)"},"6":{"Display":"<strong>Diaphragm<\/strong> (shallow, dome-shaped silicone cup inserted into the vagina to cover the cervix and prevent sperm from entering the uterus)"},"7":{"Display":"<strong>Emergency Contraception<\/strong> (\"the morning after pill\", or Plan B)"},"8":{"Display":"<strong>Fertility awareness<\/strong> (such as the calendar method or ovulation tracking)"},"22":{"Display":"<strong>Not listed (please specify):<\/strong>","TextEntry":"true","InputHeight":24,"InputWidth":540,"TextEntryForceResponse":true},"23":{"Display":"<strong>IUD (copper)<\/strong> (also called ParaGard; a small T-shaped device inserted into the uterus to prevent sperm from fertilizing an egg; effective for up to 10 years)"},"24":{"Display":"<strong>IUD (hormonal)<\/strong> (some examples are Mirena, Skyla, Liletta, and Kyleena; a small T-shaped plastic device inserted into the uterus that releases small amounts of progestin hormone to thicken cervical mucus to prevent sperm from entering the uterus; lasts between 3-5 years)"},"25":{"Display":"<strong>Spermicide<\/strong> (cream, film, foam, gel, or suppository inserted into the vagina that contains chemicals to prevent sperm from moving and reaching the uterus)"},"26":{"Display":"<strong>Sterilization (I&#39;m sterilized, or I&#39;ve had my tubes tied, ovaries removed, and\/or uterus removed or other procedure which makes getting pregnant impossible)<\/strong> (sterilization involves a surgical procedure that closes or blocks the fallopian tubes so eggs and sperm cannot meet and result in pregnancy)"},"27":{"Display":"<strong>Sterilization (My partner(s) is\/are sterilized)<\/strong> (sterilization involves a surgical procedure called a &quot;vasectomy&quot; that blocks the tubes that carry sperm, preventing them from reaching the seminal fluid)"},"28":{"Display":"<strong>The Implant <\/strong>(also called Nexplanon, Implanon, or &quot;the rod&quot;, is a very small rod that is inserted under the skin of the upper arm that lasts for up to 3 years; it releases a hormone, progestin, that stops the ovaries from releasing eggs)"},"29":{"Display":"<strong>The Patch<\/strong> (a thin, bandage-like piece of sticky plastic that gets placed on the skin and replaced once a week; it releases hormones that thicken cervical mucus and prevent the ovaries from releasing eggs)"},"30":{"Display":"<strong>The Pill (combined)<\/strong> (a pill taken daily by mouth that releases estrogen and progestin types of hormones to stop the ovaries from releasing eggs)"},"31":{"Display":"<strong>The Pill (progestin-only)<\/strong> (also called the &quot;mini-pill&quot;; it is a pill taken daily by the mouth that does not contain estrogen, and instead releases only one type of hormone, progestin, that works by stopping the ovaries from releasing eggs)"},"32":{"Display":"<strong>The Ring <\/strong>(also called NuvaRing; it is a small flexible ring that gets inserted into the vagina that releases hormones that prevent ovaries from releasing eggs)"},"33":{"Display":"<strong>The Shot <\/strong>(also called Depo or Depo-Provera; it is a dose of a hormone, progestin, that lasts for three months and prevents ovaries from releasing eggs)"},"34":{"Display":"<strong>The Sponge<\/strong> (a small, round, piece of plastic foam that you insert into the vagina before sex; it blocks the cervix to prevent sperm from entering and also releases a substance called spermicide that prevents sperm from moving so that they cannot reach the uterus)"},"35":{"Display":"<strong>Withdrawal\/Pull-Out <\/strong>(the practice of removing the penis from the vagina before ejaculation occurs so that sperm do not enter the vagina and reach the cervix or uterus)"}},"ChoiceOrder":[2,3,4,5,6,7,8,"23","24","25","26","27","28","29","30","31","32","33","34","35",22],"Validation":{"Settings":{"ForceResponse":"RequestResponse","ForceResponseType":"RequestResponse","Type":"None"}},"Language":[],"NextChoiceId":37,"NextAnswerId":1,"QuestionID":"QID151","QuestionText_Unsafe":"Which methods of birth control\/pregnancy prevention have you <strong>EVER <\/strong>used<strong> FOR THE PURPOSE OF PREGNANCY PREVENTION<\/strong>?&nbsp;Select all that apply. &nbsp;&nbsp;\n\n<div>&nbsp;<\/div>\n\n<div><em>Due to the limitations in electronic survey design and the many options below, we are unable to use piped in language for the response options to this question and will instead use medical terms.&nbsp; &nbsp;<\/em><\/div>","DefaultChoices":false,"DataVisibility":{"Private":false,"Hidden":false},"GradingData":[],"DisplayLogic":{"0":{"0":{"LogicType":"Question","QuestionID":"QID191","QuestionIsInLoop":"no","ChoiceLocator":"q:\/\/QID191\/SelectableChoice\/4","Operator":"Selected","QuestionIDFromLocator":"QID191","LeftOperand":"q:\/\/QID191\/SelectableChoice\/4","Type":"Expression","Description":"<span class=\"ConjDesc\">If<\/span> <span class=\"QuestionDesc\">What are the reasons that you have used birth control?&nbsp;Select all that apply.<\/span> <span class=\"LeftOpDesc\">To prevent pregnancy<\/span> <span class=\"OpDesc\">Is Selected<\/span> "},"1":{"LogicType":"Question","QuestionID":"QID267","QuestionIsInLoop":"no","ChoiceLocator":"q:\/\/QID267\/SelectableChoice\/13","Operator":"Selected","QuestionIDFromLocator":"QID267","LeftOperand":"q:\/\/QID267\/SelectableChoice\/13","Type":"Expression","Description":"<span class=\"ConjDesc\">Or<\/span> <span class=\"QuestionDesc\">What are the reasons that you have used ${q:\/\/QID30\/ChoiceTextEntryValue\/2}?&nbsp;Select all that apply.<\/span> <span class=\"LeftOpDesc\">To prevent pregnancy<\/span> <span class=\"OpDesc\">Is Selected<\/span> ","Conjuction":"Or"},"2":{"LogicType":"Question","QuestionID":"QID268","QuestionIsInLoop":"no","ChoiceLocator":"q:\/\/QID268\/SelectableChoice\/13","Operator":"Selected","QuestionIDFromLocator":"QID268","LeftOperand":"q:\/\/QID268\/SelectableChoice\/13","Type":"Expression","Description":"<span class=\"ConjDesc\">Or<\/span> <span class=\"QuestionDesc\">What are the reasons that you have used ${q:\/\/QID30\/ChoiceTextEntryValue\/2}?&nbsp;Select all that apply.<\/span> <span class=\"LeftOpDesc\">To prevent pregnancy<\/span> <span class=\"OpDesc\">Is Selected<\/span> ","Conjuction":"Or"},"3":{"LogicType":"Question","QuestionID":"QID269","QuestionIsInLoop":"no","ChoiceLocator":"q:\/\/QID269\/SelectableChoice\/13","Operator":"Selected","QuestionIDFromLocator":"QID269","LeftOperand":"q:\/\/QID269\/SelectableChoice\/13","Type":"Expression","Description":"<span class=\"ConjDesc\">Or<\/span> <span class=\"QuestionDesc\">What are the reasons that you have used ${q:\/\/QID30\/ChoiceTextEntryValue\/2}?&nbsp;Select all that apply.<\/span> <span class=\"LeftOpDesc\">To prevent ${q:\/\/QID28\/ChoiceTextEntryValue\/2}<\/span> <span class=\"OpDesc\">Is Selected<\/span> ","Conjuction":"Or"},"4":{"LogicType":"Question","QuestionID":"QID270","QuestionIsInLoop":"no","ChoiceLocator":"q:\/\/QID270\/SelectableChoice\/13","Operator":"Selected","QuestionIDFromLocator":"QID270","LeftOperand":"q:\/\/QID270\/SelectableChoice\/13","Type":"Expression","Description":"<span class=\"ConjDesc\">Or<\/span> <span class=\"QuestionDesc\">What are the reasons that you have used ${q:\/\/QID30\/ChoiceTextEntryValue\/2}?&nbsp;Select all that apply.<\/span> <span class=\"LeftOpDesc\">To prevent ${q:\/\/QID28\/ChoiceTextEntryValue\/2}<\/span> <span class=\"OpDesc\">Is Selected<\/span> ","Conjuction":"Or"},"5":{"LogicType":"Question","QuestionID":"QID271","QuestionIsInLoop":"no","ChoiceLocator":"q:\/\/QID271\/SelectableChoice\/13","Operator":"Selected","QuestionIDFromLocator":"QID271","LeftOperand":"q:\/\/QID271\/SelectableChoice\/13","Type":"Expression","Description":"<span class=\"ConjDesc\">Or<\/span> <span class=\"QuestionDesc\">What are the reasons that you have used birth control?&nbsp;Select all that apply.<\/span> <span class=\"LeftOpDesc\">To prevent ${q:\/\/QID28\/ChoiceTextEntryValue\/2}<\/span> <span class=\"OpDesc\">Is Selected<\/span> ","Conjuction":"Or"},"6":{"LogicType":"Question","QuestionID":"QID272","QuestionIsInLoop":"no","ChoiceLocator":"q:\/\/QID272\/SelectableChoice\/13","Operator":"Selected","QuestionIDFromLocator":"QID272","LeftOperand":"q:\/\/QID272\/SelectableChoice\/13","Type":"Expression","Description":"<span class=\"ConjDesc\">Or<\/span> <span class=\"QuestionDesc\">What are the reasons that you have used birth control?&nbsp;Select all that apply.<\/span> <span class=\"LeftOpDesc\">To prevent ${q:\/\/QID28\/ChoiceTextEntryValue\/2}<\/span> <span class=\"OpDesc\">Is Selected<\/span> ","Conjuction":"Or"},"7":{"LogicType":"Question","QuestionID":"QID273","QuestionIsInLoop":"no","ChoiceLocator":"q:\/\/QID273\/SelectableChoice\/13","Operator":"Selected","QuestionIDFromLocator":"QID273","LeftOperand":"q:\/\/QID273\/SelectableChoice\/13","Type":"Expression","Description":"<span class=\"ConjDesc\">Or<\/span> <span class=\"QuestionDesc\">What are the reasons that you have used birth control?&nbsp;Select all that apply.<\/span> <span class=\"LeftOpDesc\">To prevent pregnancy<\/span> <span class=\"OpDesc\">Is Selected<\/span> ","Conjuction":"Or"},"Type":"If"},"Type":"BooleanExpression","inPage":false},"RecodeValues":{"2":"1","3":"2","4":"3","5":"4","6":"5","7":"6","8":"7","22":"21","23":"8","24":"9","25":"10","26":"11","27":"12","28":"13","29":"14","30":"15","31":"16","32":"17","33":"18","34":"19","35":"20"}}},{"SurveyID":"SV_bK1zvICzqSrAmrj","Element":"SQ","PrimaryAttribute":"QID529","SecondaryAttribute":"Due to the limitations in electronic survey design and the many options below, we are unable to u...","TertiaryAttribute":null,"Payload":{"QuestionText":"<div><u>Due to the limitations in electronic survey design and the many options below, we are unable to use your preferred words for the response options to this question and will instead use medical terms.<\/u>&nbsp; &nbsp;<\/div><div><br><\/div>Which methods of \"birth control\" have you <strong>EVER <\/strong>used for<strong>&nbsp;ANY&nbsp;<\/strong>reason? Note, if you used a method for birth control AND another reason, please complete this question. <strong>Select all that apply.&nbsp;<\/strong>","DefaultChoices":false,"DataExportTag":"bc_5","QuestionType":"MC","Selector":"MAVR","SubSelector":"TX","DataVisibility":{"Private":false,"Hidden":false},"Configuration":{"QuestionDescriptionOption":"UseText"},"QuestionDescription":"Due to the limitations in electronic survey design and the many options below, we are unable to u...","Choices":{"2":{"Display":"<strong>Abstinence<\/strong> (not having sexual contact that could result in pregnancy)<\/strong>"},"3":{"Display":"<strong>Cervical Cap<\/strong> (silicone cup inserted into the vagina to cover the cervix and prevent sperm from entering the uterus)"},"4":{"Display":"<strong>Condom<\/strong> (external, worn on the penis)"},"5":{"Display":"<strong>Condom<\/strong> (internal, worn in the vagina)"},"6":{"Display":"<strong>Diaphragm<\/strong> (shallow, dome-shaped silicone cup inserted into the vagina to cover the cervix and prevent sperm from entering the uterus)"},"7":{"Display":"<strong>Emergency Contraception<\/strong> (\"the morning after pill\", or Plan B)"},"8":{"Display":"<strong>Fertility awareness<\/strong> (such as the calendar method or ovulation tracking)"},"22":{"Display":"<strong>Not listed (please specify):<\/strong>","TextEntry":"true","InputHeight":24,"InputWidth":540,"TextEntryForceResponse":true},"23":{"Display":"<strong>IUD (copper)<\/strong> (also called ParaGard; a small T-shaped device inserted into the uterus to prevent sperm from fertilizing an egg; effective for up to 10 years)"},"24":{"Display":"<strong>IUD (hormonal)<\/strong> (some examples are Mirena, Skyla, Liletta, and Kyleena; a small T-shaped plastic device inserted into the uterus that releases small amounts of progestin hormone to thicken cervical mucus to prevent sperm from entering the uterus; lasts between 3-5 years)"},"25":{"Display":"<strong>Spermicide<\/strong> (cream, film, foam, gel, or suppository inserted into the vagina that contains chemicals to prevent sperm from moving and reaching the uterus)"},"26":{"Display":"<strong>Sterilization (I&#39;m sterilized, or I&#39;ve had my tubes tied, ovaries removed, and\/or uterus removed or other procedure which makes getting pregnant impossible)<\/strong> (sterilization involves a surgical procedure that closes or blocks the fallopian tubes so eggs and sperm cannot meet and result in pregnancy)"},"27":{"Display":"<strong>Sterilization (My partner(s) is\/are sterilized)<\/strong> (sterilization involves a surgical procedure called a &quot;vasectomy&quot; that blocks the tubes that carry sperm, preventing them from reaching the seminal fluid)"},"28":{"Display":"<strong>The Implant <\/strong>(also called Nexplanon, Implanon, or &quot;the rod&quot;, is a very small rod that is inserted under the skin of the upper arm that lasts for up to 3 years; it releases a hormone, progestin, that stops the ovaries from releasing eggs)"},"29":{"Display":"<strong>The Patch<\/strong> (a thin, bandage-like piece of sticky plastic that gets placed on the skin and replaced once a week; it releases hormones that thicken cervical mucus and prevent the ovaries from releasing eggs)"},"30":{"Display":"<strong>The Pill (combined)<\/strong> (a pill taken daily by mouth that releases estrogen and progestin types of hormones to stop the ovaries from releasing eggs)"},"31":{"Display":"<strong>The Pill (progestin-only)<\/strong> (also called the &quot;mini-pill&quot;; it is a pill taken daily by the mouth that does not contain estrogen, and instead releases only one type of hormone, progestin, that works by stopping the ovaries from releasing eggs)"},"32":{"Display":"<strong>The Ring <\/strong>(also called NuvaRing; it is a small flexible ring that gets inserted into the vagina that releases hormones that prevent ovaries from releasing eggs)"},"33":{"Display":"<strong>The Shot <\/strong>(also called Depo or Depo-Provera; it is a dose of a hormone, progestin, that lasts for three months and prevents ovaries from releasing eggs)"},"34":{"Display":"<strong>The Sponge<\/strong> (a small, round, piece of plastic foam that you insert into the vagina before sex; it blocks the cervix to prevent sperm from entering and also releases a substance called spermicide that prevents sperm from moving so that they cannot reach the uterus)"},"35":{"Display":"<strong>Withdrawal\/Pull-Out <\/strong>(the practice of removing the penis from the vagina before ejaculation occurs so that sperm do not enter the vagina and reach the cervix or uterus)"},"38":{"Display":"<strong>I have only ever used birth control for pregnancy prevention<\/strong>","ExclusiveAnswer":true}},"ChoiceOrder":["38",2,3,4,5,6,7,8,"23","24","25","26","27","28","29","30","31","32","33","34","35",22],"Validation":{"Settings":{"ForceResponse":"RequestResponse","ForceResponseType":"RequestResponse","Type":"None"}},"GradingData":[],"Language":[],"NextChoiceId":39,"NextAnswerId":1,"QuestionID":"QID529","QuestionText_Unsafe":"Which methods of \"birth control\" have you <strong>EVER <\/strong>used for<strong>&nbsp;ANY&nbsp;<\/strong>reason? Note, if you used a method for birth control AND another reason, please complete this question.&nbsp;Please select all that apply. &nbsp;&nbsp;\n\n<div>&nbsp;<\/div>\n\n<div><em>Due to the limitations in electronic survey design and the many options below, we are unable to use piped in language for the response options to this question and will instead use medical terms.&nbsp; &nbsp;<\/em><\/div>","RecodeValues":{"2":"2","3":"3","4":"4","5":"5","6":"6","7":"7","8":"8","22":"22","23":"9","24":"10","25":"11","26":"12","27":"13","28":"14","29":"15","30":"16","31":"17","32":"18","33":"19","34":"20","35":"21","38":"1"}}},{"SurveyID":"SV_bK1zvICzqSrAmrj","Element":"SQ","PrimaryAttribute":"QID530","SecondaryAttribute":"Due to the limitations in electronic survey design and the many options below, we are unable to u...","TertiaryAttribute":null,"Payload":{"QuestionText":"<div><u>Due to the limitations in electronic survey design and the many options below, we are unable to use your preferred words for this question and will instead use medical terms.<\/u><\/div><div><u><br><\/u><\/div>Of the birth control methods you have ever used for <strong>ANY<\/strong> reason, please select below the method(s) you are <strong>CURRENTLY<\/strong> using. <strong>Select all that apply.<\/strong>","DataExportTag":"bc_6","QuestionType":"MC","Selector":"MAVR","SubSelector":"TX","DataVisibility":{"Private":false,"Hidden":false},"Configuration":{"QuestionDescriptionOption":"UseText"},"QuestionDescription":"Due to the limitations in electronic survey design and the many options below, we are unable to u...","Choices":{"4":{"Display":"I am not currently using any method of birth control","ExclusiveAnswer":true}},"DynamicChoices":{"DynamicType":"ChoiceGroup","Locator":"q:\/\/QID529\/ChoiceGroup\/SelectedChoices","Type":"Dynamic","Description":"Selected Choices"},"DynamicChoicesData":[],"ChoiceOrder":["4"],"Validation":{"Settings":{"ForceResponse":"OFF","ForceResponseType":"ON","Type":"None"}},"Language":[],"NextChoiceId":22,"NextAnswerId":1,"QuestionID":"QID530","QuestionText_Unsafe":"Of the birth control methods you have ever used for <strong>ANY<\/strong> reason, please select below the method(s) you are <b>CURRENTLY<\/b> using.","RecodeValues":{"4":"1","x38":"2","x2":"3","x3":"4","x4":"5","x5":"6","x6":"7","x7":"8","x8":"9","x23":"10","x24":"11","x25":"12","x26":"13","x27":"14","x28":"15","x29":"16","x30":"17","x31":"18","x32":"19","x33":"20","x34":"21","x35":"22","x22":"23"}}},{"SurveyID":"SV_bK1zvICzqSrAmrj","Element":"SQ","PrimaryAttribute":"QID159","SecondaryAttribute":"Finally, in this last section of the survey, we would like to ask you a few questions about yours...","TertiaryAttribute":null,"Payload":{"QuestionText":"Finally, in this last section of the survey, we would like to ask you a few questions about yourself so we can better understand how experiences vary by individual characteristics.&nbsp;","DefaultChoices":false,"DataExportTag":"sd_0","QuestionType":"DB","Selector":"TB","DataVisibility":{"Private":false,"Hidden":false},"Configuration":{"QuestionDescriptionOption":"UseText"},"QuestionDescription":"Finally, in this last section of the survey, we would like to ask you a few questions about yours...","ChoiceOrder":[],"Validation":{"Settings":{"Type":"None"}},"GradingData":[],"Language":[],"NextChoiceId":11,"NextAnswerId":1,"QuestionID":"QID159","QuestionText_Unsafe":"Finally, in this last section of the survey, we would like to ask you a few questions about yourself so we can better understand how experiences vary by individual characteristics.&nbsp;<div><br><\/div><div>As a reminder, none of the information that you share here will be associated with your name or any other personally identifying information.&nbsp;<\/div>"}},{"SurveyID":"SV_bK1zvICzqSrAmrj","Element":"SQ","PrimaryAttribute":"QID462","SecondaryAttribute":"For how many of these ${q:\/\/QID28\/ChoiceTextEntryValue\/2}s were you taking testosterone AT THE TI...","TertiaryAttribute":null,"Payload":{"QuestionText":"For how many of these ${q:\/\/QID28\/ChoiceTextEntryValue\/2}s were you taking testosterone AT THE TIME you got ${q:\/\/QID28\/ChoiceTextEntryValue\/2}?","DefaultChoices":false,"DataExportTag":"phc_3_preg1","QuestionType":"TE","Selector":"SL","DataVisibility":{"Private":false,"Hidden":false},"Configuration":{"QuestionDescriptionOption":"UseText","AllowFreeResponse":"false","InputWidth":150,"InputHeight":29},"QuestionDescription":"For how many of these ${q:\/\/QID28\/ChoiceTextEntryValue\/2}s were you taking testosterone AT THE TI...","DisplayLogic":{"0":{"0":{"LogicType":"Question","QuestionID":"QID457","QuestionIsInLoop":"no","ChoiceLocator":"q:\/\/QID457\/ChoiceTextEntryValue","Operator":"GreaterThan","QuestionIDFromLocator":"QID457","LeftOperand":"q:\/\/QID457\/ChoiceTextEntryValue","RightOperand":"0","Type":"Expression","Description":"<span class=\"ConjDesc\">If<\/span> <span class=\"QuestionDesc\">How many of your ${q:\/\/QID28\/ChoiceTextEntryValue\/2}s occurred AFTER you started taking testoster...<\/span> <span class=\"LeftOpDesc\">Text Response<\/span> <span class=\"OpDesc\">Is Greater Than<\/span> <span class=\"RightOpDesc\"> 0 <\/span>"},"Type":"If"},"Type":"BooleanExpression","inPage":false},"Validation":{"Settings":{"ForceResponse":"OFF","ForceResponseType":"ON","Type":"ContentType","ContentType":"ValidNumber","ValidDateType":"DateWithFormat","ValidPhoneType":"ValidUSPhone","ValidZipType":"ValidUSZip","ValidNumber":{"Min":"0","Max":"100"}}},"GradingData":[],"Language":[],"NextChoiceId":4,"NextAnswerId":1,"QuestionID":"QID462","QuestionText_Unsafe":"For how many of these ${q:\/\/QID28\/ChoiceTextEntryValue\/2}s were you taking testosterone AT THE TIME you got ${q:\/\/QID28\/ChoiceTextEntryValue\/2}?"}},{"SurveyID":"SV_bK1zvICzqSrAmrj","Element":"SQ","PrimaryAttribute":"QID461","SecondaryAttribute":"For how many of these pregnancies were you taking testosterone AT THE TIME you got pregnant?","TertiaryAttribute":null,"Payload":{"QuestionText":"For how many of these pregnancies were you taking testosterone AT THE TIME you got pregnant?","DefaultChoices":false,"DataExportTag":"phc_3_preg0","QuestionType":"TE","Selector":"SL","Configuration":{"QuestionDescriptionOption":"UseText","AllowFreeResponse":"false","InputWidth":150,"InputHeight":29},"QuestionDescription":"For how many of these pregnancies were you taking testosterone AT THE TIME you got pregnant?","DisplayLogic":{"0":{"0":{"LogicType":"Question","QuestionID":"QID455","QuestionIsInLoop":"no","ChoiceLocator":"q:\/\/QID455\/ChoiceTextEntryValue","Operator":"GreaterThan","QuestionIDFromLocator":"QID455","LeftOperand":"q:\/\/QID455\/ChoiceTextEntryValue","RightOperand":"0","Type":"Expression","Description":"<span class=\"ConjDesc\">If<\/span> <span class=\"QuestionDesc\">How many of your pregnancies occurred AFTER you started taking testosterone?<\/span> <span class=\"LeftOpDesc\">Text Response<\/span> <span class=\"OpDesc\">Is Greater Than<\/span> <span class=\"RightOpDesc\"> 0 <\/span>"},"Type":"If"},"Type":"BooleanExpression","inPage":false},"Validation":{"Settings":{"ForceResponse":"OFF","ForceResponseType":"ON","Type":"ContentType","ContentType":"ValidNumber","ValidDateType":"DateWithFormat","ValidPhoneType":"ValidUSPhone","ValidZipType":"ValidUSZip","ValidNumber":{"Min":"0","Max":"100"}}},"GradingData":[],"Language":[],"NextChoiceId":4,"NextAnswerId":1,"QuestionID":"QID461","QuestionText_Unsafe":"For how many of these pregnancies were you taking testosterone AT THE TIME you got pregnant?","DataVisibility":{"Private":false,"Hidden":false}}},{"SurveyID":"SV_bK1zvICzqSrAmrj","Element":"SQ","PrimaryAttribute":"QID437","SecondaryAttribute":"For people in your life who do not know you, what gender do they USUALLY think you are? (Choose o...","TertiaryAttribute":null,"Payload":{"QuestionText":"For people in your life who do not know you, what gender do they USUALLY think you are? <strong>(Choose one.)<\/strong>","DataExportTag":"qoc_3","QuestionType":"MC","Selector":"SAVR","SubSelector":"TX","Configuration":{"QuestionDescriptionOption":"UseText"},"QuestionDescription":"For people in your life who do not know you, what gender do they USUALLY think you are? (Choose o...","Choices":{"1":{"Display":"Non-binary\/Genderqueer"},"3":{"Display":"Cisgender Man"},"4":{"Display":"Transgender Man"},"5":{"Display":"Transgender Woman"},"6":{"Display":"Cisgender Woman"},"7":{"Display":"They cannot tell"},"8":{"Display":"It varies"},"9":{"Display":"I don't know what they think"},"12":{"Display":"Another gender","TextEntry":"true","TextEntryForceResponse":true},"13":{"Display":"Man"},"14":{"Display":"Woman"}},"ChoiceOrder":["3","6","4","5","13","14","1","7","8","9","12"],"Validation":{"Settings":{"ForceResponse":"OFF","ForceResponseType":"ON","Type":"None"}},"Language":[],"NextChoiceId":15,"NextAnswerId":1,"QuestionID":"QID437","QuestionText_Unsafe":"For people in your life who do not know you, what gender do they USUALLY think you are? (Choose one.)","DataVisibility":{"Private":false,"Hidden":false},"RecodeValues":{"1":"5","3":"1","4":"3","5":"4","6":"2","7":"6","8":"7","9":"8","12":"9","13":"10","14":"11"}}},{"SurveyID":"SV_bK1zvICzqSrAmrj","Element":"SQ","PrimaryAttribute":"QID441","SecondaryAttribute":"For people in your life who do not know you, what sexual orientation do they USUALLY think you ar...","TertiaryAttribute":null,"Payload":{"QuestionText":"For people in your life who do not know you, what sexual orientation do they USUALLY think you are? <strong>(Choose one.)<\/strong>","DataExportTag":"qoc_1","QuestionType":"MC","Selector":"SAVR","SubSelector":"TX","Configuration":{"QuestionDescriptionOption":"UseText"},"QuestionDescription":"For people in your life who do not know you, what sexual orientation do they USUALLY think you ar...","Choices":{"1":{"Display":"Asexual"},"2":{"Display":"Bisexual"},"3":{"Display":"Gay"},"4":{"Display":"Heterosexual or Straight"},"5":{"Display":"Lesbian"},"6":{"Display":"Queer"},"7":{"Display":"Another sexual orientation","InputHeight":24,"InputWidth":151,"TextEntryForceResponse":true},"8":{"Display":"They cannot tell"},"9":{"Display":"It varies"},"10":{"Display":"I don't know what they think"}},"ChoiceOrder":["1","2","3","4","5","6","7","8","9","10"],"Validation":{"Settings":{"ForceResponse":"OFF","ForceResponseType":"ON","Type":"None"}},"Language":[],"NextChoiceId":12,"NextAnswerId":1,"QuestionID":"QID441","QuestionText_Unsafe":"For people in your life who do not know you, what sexual orientation do they USUALLY think you are? (Choose one.)","DataVisibility":{"Private":false,"Hidden":false},"RecodeValues":{"1":"1","2":"2","3":"3","4":"4","5":"5","6":"6","7":"7","8":"8","9":"9","10":"10"}}},{"SurveyID":"SV_bK1zvICzqSrAmrj","Element":"SQ","PrimaryAttribute":"QID468","SecondaryAttribute":"For the most recent ${q:\/\/QID28\/ChoiceTextEntryValue\/2} that occurred while you were using testos...","TertiaryAttribute":null,"Payload":{"QuestionText":"For the most recent ${q:\/\/QID28\/ChoiceTextEntryValue\/2} that occurred while you were using testosterone, please tell us whether you were still having periods at the time that you got ${q:\/\/QID28\/ChoiceTextEntryValue\/2}.","DataExportTag":"phc_5_per0_preg1","QuestionType":"MC","Selector":"SAVR","SubSelector":"TX","DataVisibility":{"Private":false,"Hidden":false},"Configuration":{"QuestionDescriptionOption":"UseText"},"QuestionDescription":"For the most recent ${q:\/\/QID28\/ChoiceTextEntryValue\/2} that occurred while you were using testos...","Choices":{"1":{"Display":"Yes, regular periods"},"2":{"Display":"Yes, irregular periods"},"3":{"Display":"No, I was not getting my period"},"4":{"Display":"I don't remember"}},"ChoiceOrder":["1","2","3","4"],"Validation":{"Settings":{"ForceResponse":"OFF","ForceResponseType":"ON","Type":"None"}},"Language":[],"NextChoiceId":6,"NextAnswerId":1,"QuestionID":"QID468","DisplayLogic":{"0":{"0":{"LogicType":"Question","QuestionID":"QID462","QuestionIsInLoop":"no","ChoiceLocator":"q:\/\/QID462\/ChoiceTextEntryValue","Operator":"GreaterThan","QuestionIDFromLocator":"QID462","LeftOperand":"q:\/\/QID462\/ChoiceTextEntryValue","RightOperand":"0","Type":"Expression","Description":"<span class=\"ConjDesc\">If<\/span> <span class=\"QuestionDesc\">For how many of these ${q:\/\/QID28\/ChoiceTextEntryValue\/2}s were you taking testosterone AT THE TI...<\/span> <span class=\"LeftOpDesc\">Text Response<\/span> <span class=\"OpDesc\">Is Greater Than<\/span> <span class=\"RightOpDesc\"> 0 <\/span>"},"Type":"If"},"1":{"0":{"LogicType":"Question","QuestionID":"QID26","QuestionIsInLoop":"no","ChoiceLocator":"q:\/\/QID26\/SelectableChoice\/1","Operator":"Selected","QuestionIDFromLocator":"QID26","LeftOperand":"q:\/\/QID26\/SelectableChoice\/1","Type":"Expression","Description":"<span class=\"ConjDesc\">If<\/span> <span class=\"QuestionDesc\">A period is the bleeding from the frontal genital opening that often occurs about every 3 to 5 we...<\/span> <span class=\"LeftOpDesc\">Yes, I use the word \"period\".<\/span> <span class=\"OpDesc\">Is Selected<\/span> "},"1":{"LogicType":"Question","QuestionID":"QID26","QuestionIsInLoop":"no","ChoiceLocator":"q:\/\/QID26\/SelectableChoice\/3","Operator":"Selected","QuestionIDFromLocator":"QID26","LeftOperand":"q:\/\/QID26\/SelectableChoice\/3","Type":"Expression","Description":"<span class=\"ConjDesc\">Or<\/span> <span class=\"QuestionDesc\">A period is the bleeding from the frontal genital opening that often occurs about every 3 to 5 we...<\/span> <span class=\"LeftOpDesc\">Prefer not to say<\/span> <span class=\"OpDesc\">Is Selected<\/span> ","Conjuction":"Or"},"Type":"AndIf"},"Type":"BooleanExpression","inPage":false},"QuestionText_Unsafe":"For the most recent ${q:\/\/QID28\/ChoiceTextEntryValue\/2} that occurred while you were using testosterone, please tell us whether you were still having periods at the time that you got ${q:\/\/QID28\/ChoiceTextEntryValue\/2}.","RecodeValues":{"1":"1","2":"2","3":"0","4":"3"}}},{"SurveyID":"SV_bK1zvICzqSrAmrj","Element":"SQ","PrimaryAttribute":"QID469","SecondaryAttribute":"For the most recent ${q:\/\/QID28\/ChoiceTextEntryValue\/2} that occurred while you were using testos...","TertiaryAttribute":null,"Payload":{"QuestionText":"For the most recent ${q:\/\/QID28\/ChoiceTextEntryValue\/2}&nbsp;that occurred while you were using testosterone, please tell us whether you were still having&nbsp;${q:\/\/QID26\/ChoiceTextEntryValue\/2}s at the time that you got ${q:\/\/QID28\/ChoiceTextEntryValue\/2}.","DataExportTag":"phc_5_per1_preg1","QuestionType":"MC","Selector":"SAVR","SubSelector":"TX","DataVisibility":{"Private":false,"Hidden":false},"Configuration":{"QuestionDescriptionOption":"UseText"},"QuestionDescription":"For the most recent ${q:\/\/QID28\/ChoiceTextEntryValue\/2} that occurred while you were using testos...","Choices":{"1":{"Display":"Yes, regular ${q:\/\/QID26\/ChoiceTextEntryValue\/2}s"},"2":{"Display":"Yes, irregular ${q:\/\/QID26\/ChoiceTextEntryValue\/2}s"},"3":{"Display":"No, I was not getting my ${q:\/\/QID26\/ChoiceTextEntryValue\/2}"},"4":{"Display":"I don't remember"}},"ChoiceOrder":["1","2","3","4"],"Validation":{"Settings":{"ForceResponse":"OFF","ForceResponseType":"ON","Type":"None"}},"Language":[],"NextChoiceId":6,"NextAnswerId":1,"QuestionID":"QID469","DisplayLogic":{"0":{"0":{"LogicType":"Question","QuestionID":"QID462","QuestionIsInLoop":"no","ChoiceLocator":"q:\/\/QID462\/ChoiceTextEntryValue","Operator":"GreaterThan","QuestionIDFromLocator":"QID462","LeftOperand":"q:\/\/QID462\/ChoiceTextEntryValue","RightOperand":"0","Type":"Expression","Description":"<span class=\"ConjDesc\">If<\/span> <span class=\"QuestionDesc\">For how many of these ${q:\/\/QID28\/ChoiceTextEntryValue\/2}s were you taking testosterone AT THE TI...<\/span> <span class=\"LeftOpDesc\">Text Response<\/span> <span class=\"OpDesc\">Is Greater Than<\/span> <span class=\"RightOpDesc\"> 0 <\/span>"},"Type":"If"},"1":{"0":{"LogicType":"Question","QuestionID":"QID26","QuestionIsInLoop":"no","ChoiceLocator":"q:\/\/QID26\/SelectableChoice\/2","Operator":"Selected","QuestionIDFromLocator":"QID26","LeftOperand":"q:\/\/QID26\/SelectableChoice\/2","Type":"Expression","Description":"<span class=\"ConjDesc\">If<\/span> <span class=\"QuestionDesc\">A period is the bleeding from the frontal genital opening that often occurs about every 3 to 5 we...<\/span> <span class=\"LeftOpDesc\">No, I use a different word. The word I use instead of \"period\" is:<\/span> <span class=\"OpDesc\">Is Selected<\/span> "},"Type":"AndIf"},"Type":"BooleanExpression","inPage":false},"QuestionText_Unsafe":"For the most recent ${q:\/\/QID28\/ChoiceTextEntryValue\/2}&nbsp;that occurred while you were using testosterone, please tell us whether you were still having&nbsp;${q:\/\/QID26\/ChoiceTextEntryValue\/2}s at the time that you got ${q:\/\/QID28\/ChoiceTextEntryValue\/2}.","RecodeValues":{"1":"1","2":"2","3":"0","4":"3"}}},{"SurveyID":"SV_bK1zvICzqSrAmrj","Element":"SQ","PrimaryAttribute":"QID464","SecondaryAttribute":"For the most recent pregnancy that occurred while you were on testosterone, please tell us how lo...","TertiaryAttribute":null,"Payload":{"QuestionText":"For the most recent pregnancy that occurred while you were on testosterone, please tell us how long&nbsp;you had been on testosterone at the time you got pregnant.","DataExportTag":"phc_4_preg0","QuestionType":"MC","Selector":"SAVR","SubSelector":"TX","Configuration":{"QuestionDescriptionOption":"UseText"},"QuestionDescription":"For the most recent pregnancy that occurred while you were on testosterone, please tell us how lo...","Choices":{"1":{"Display":"&lt;1 month","InputHeight":24,"InputWidth":150,"TextEntryValidation":"ValidNumber","TextEntryForceResponse":true},"2":{"Display":"I don't remember"},"4":{"Display":"1-3 months"},"5":{"Display":"4-6 months"},"6":{"Display":"7-12 months"},"7":{"Display":"1-2 years"},"8":{"Display":"3-5 years"},"9":{"Display":"More than 5 years"}},"ChoiceOrder":["1","4","5","6","7","8","9","2"],"Validation":{"Settings":{"ForceResponse":"OFF","ForceResponseType":"ON","Type":"None","CustomValidation":{"Logic":{"0":{"0":{"QuestionID":"QID464","QuestionIsInLoop":"no","ChoiceLocator":"q:\/\/QID464\/ChoiceTextEntryValue\/1","Operator":"GreaterThanOrEqual","QuestionIDFromLocator":"QID464","LeftOperand":"q:\/\/QID464\/ChoiceTextEntryValue\/1","RightOperand":"0","Type":"Expression","LogicType":"Question","Description":"<span class=\"ConjDesc\">If<\/span> <span class=\"QuestionDesc\">For the most recent pregnancy that occurred while you were on testosterone, please tell us for ho...<\/span> <span class=\"LeftOpDesc\">Months:<\/span> <span class=\"OpDesc\">Is Greater Than or Equal to<\/span> <span class=\"RightOpDesc\"> 0 <\/span>"},"Type":"If"},"Type":"BooleanExpression"},"Message":{"messageID":null,"subMessageID":"VE_VALIDNUMBER_PLURAL","libraryID":null,"description":"Require valid numbers"}}}},"Language":[],"NextChoiceId":10,"NextAnswerId":1,"QuestionID":"QID464","DisplayLogic":{"0":{"0":{"LogicType":"Question","QuestionID":"QID461","QuestionIsInLoop":"no","ChoiceLocator":"q:\/\/QID461\/ChoiceTextEntryValue","Operator":"GreaterThan","QuestionIDFromLocator":"QID461","LeftOperand":"q:\/\/QID461\/ChoiceTextEntryValue","RightOperand":"0","Type":"Expression","Description":"<span class=\"ConjDesc\">If<\/span> <span class=\"QuestionDesc\">For how many of these pregnancies were you taking testosterone AT THE TIME you got pregnant?<\/span> <span class=\"LeftOpDesc\">Text Response<\/span> <span class=\"OpDesc\">Is Greater Than<\/span> <span class=\"RightOpDesc\"> 0 <\/span>"},"Type":"If"},"Type":"BooleanExpression","inPage":false},"QuestionText_Unsafe":"For the most recent pregnancy that occurred while you were on testosterone, please tell us how long&nbsp;you had been on testosterone at the time you got pregnant.","DataVisibility":{"Private":false,"Hidden":false},"RecodeValues":{"1":"1","2":"8","4":"2","5":"3","6":"4","7":"5","8":"6","9":"7"}}},{"SurveyID":"SV_bK1zvICzqSrAmrj","Element":"SQ","PrimaryAttribute":"QID467","SecondaryAttribute":"For the most recent pregnancy that occurred while you were using testosterone, please tell us whe...","TertiaryAttribute":null,"Payload":{"QuestionText":"For the most recent pregnancy that occurred while you were using testosterone, please tell us whether you were still having periods at the time that you got pregnant.","DataExportTag":"phc_5_per0_preg0","QuestionType":"MC","Selector":"SAVR","SubSelector":"TX","Configuration":{"QuestionDescriptionOption":"UseText"},"QuestionDescription":"For the most recent pregnancy that occurred while you were using testosterone, please tell us whe...","Choices":{"1":{"Display":"Yes, regular periods"},"2":{"Display":"Yes, irregular periods"},"3":{"Display":"No, I was not getting my period"},"4":{"Display":"I don't remember"}},"ChoiceOrder":["1","2","3","4"],"Validation":{"Settings":{"ForceResponse":"OFF","ForceResponseType":"ON","Type":"None"}},"Language":[],"NextChoiceId":6,"NextAnswerId":1,"QuestionID":"QID467","DisplayLogic":{"0":{"0":{"LogicType":"Question","QuestionID":"QID26","QuestionIsInLoop":"no","ChoiceLocator":"q:\/\/QID26\/SelectableChoice\/1","Operator":"Selected","QuestionIDFromLocator":"QID26","LeftOperand":"q:\/\/QID26\/SelectableChoice\/1","Type":"Expression","Description":"<span class=\"ConjDesc\">If<\/span> <span class=\"QuestionDesc\">A period is the bleeding from the frontal genital opening that often occurs about every 3 to 5 we...<\/span> <span class=\"LeftOpDesc\">Yes, I use the word \"period\".<\/span> <span class=\"OpDesc\">Is Selected<\/span> "},"1":{"LogicType":"Question","QuestionID":"QID28","QuestionIsInLoop":"no","ChoiceLocator":"q:\/\/QID28\/SelectableChoice\/1","Operator":"Selected","QuestionIDFromLocator":"QID28","LeftOperand":"q:\/\/QID28\/SelectableChoice\/1","Type":"Expression","Description":"<span class=\"ConjDesc\">And<\/span> <span class=\"QuestionDesc\">To be pregnant is to have cells growing\/dividing in the uterus that could turn into a baby. After...<\/span> <span class=\"LeftOpDesc\">Yes, I use the word \"pregnant\".<\/span> <span class=\"OpDesc\">Is Selected<\/span> ","Conjuction":"And"},"2":{"LogicType":"Question","QuestionID":"QID461","QuestionIsInLoop":"no","ChoiceLocator":"q:\/\/QID461\/ChoiceTextEntryValue","Operator":"GreaterThan","QuestionIDFromLocator":"QID461","LeftOperand":"q:\/\/QID461\/ChoiceTextEntryValue","RightOperand":"0","Type":"Expression","Description":"<span class=\"ConjDesc\">And<\/span> <span class=\"QuestionDesc\">For how many of these pregnancies were you taking testosterone AT THE TIME you got pregnant?<\/span> <span class=\"LeftOpDesc\">Text Response<\/span> <span class=\"OpDesc\">Is Greater Than<\/span> <span class=\"RightOpDesc\"> 0 <\/span>","Conjuction":"And"},"Type":"If"},"1":{"0":{"LogicType":"Question","QuestionID":"QID28","QuestionIsInLoop":"no","ChoiceLocator":"q:\/\/QID28\/SelectableChoice\/3","Operator":"Selected","QuestionIDFromLocator":"QID28","LeftOperand":"q:\/\/QID28\/SelectableChoice\/3","Type":"Expression","Description":"<span class=\"ConjDesc\">If<\/span> <span class=\"QuestionDesc\">To be pregnant is to have cells growing\/dividing in the uterus that could turn into a baby. After...<\/span> <span class=\"LeftOpDesc\">Prefer not to say<\/span> <span class=\"OpDesc\">Is Selected<\/span> "},"1":{"LogicType":"Question","QuestionID":"QID26","QuestionIsInLoop":"no","ChoiceLocator":"q:\/\/QID26\/SelectableChoice\/3","Operator":"Selected","QuestionIDFromLocator":"QID26","LeftOperand":"q:\/\/QID26\/SelectableChoice\/3","Type":"Expression","Description":"<span class=\"ConjDesc\">And<\/span> <span class=\"QuestionDesc\">A period is the bleeding from the frontal genital opening that often occurs about every 3 to 5 we...<\/span> <span class=\"LeftOpDesc\">Prefer not to say<\/span> <span class=\"OpDesc\">Is Selected<\/span> ","Conjuction":"And"},"2":{"LogicType":"Question","QuestionID":"QID461","QuestionIsInLoop":"no","ChoiceLocator":"q:\/\/QID461\/ChoiceTextEntryValue","Operator":"GreaterThan","QuestionIDFromLocator":"QID461","LeftOperand":"q:\/\/QID461\/ChoiceTextEntryValue","RightOperand":"0","Type":"Expression","Description":"<span class=\"ConjDesc\">And<\/span> <span class=\"QuestionDesc\">For how many of these pregnancies were you taking testosterone AT THE TIME you got pregnant?<\/span> <span class=\"LeftOpDesc\">Text Response<\/span> <span class=\"OpDesc\">Is Greater Than<\/span> <span class=\"RightOpDesc\"> 0 <\/span>","Conjuction":"And"},"Type":"ElseIf"},"2":{"0":{"LogicType":"Question","QuestionID":"QID26","QuestionIsInLoop":"no","ChoiceLocator":"q:\/\/QID26\/SelectableChoice\/3","Operator":"Selected","QuestionIDFromLocator":"QID26","LeftOperand":"q:\/\/QID26\/SelectableChoice\/3","Type":"Expression","Description":"<span class=\"ConjDesc\">If<\/span> <span class=\"QuestionDesc\">A period is the bleeding from the frontal genital opening that often occurs about every 3 to 5 we...<\/span> <span class=\"LeftOpDesc\">Prefer not to say<\/span> <span class=\"OpDesc\">Is Selected<\/span> "},"1":{"LogicType":"Question","QuestionID":"QID28","QuestionIsInLoop":"no","ChoiceLocator":"q:\/\/QID28\/SelectableChoice\/1","Operator":"Selected","QuestionIDFromLocator":"QID28","LeftOperand":"q:\/\/QID28\/SelectableChoice\/1","Type":"Expression","Description":"<span class=\"ConjDesc\">And<\/span> <span class=\"QuestionDesc\">To be pregnant is to have cells growing\/dividing in the uterus that could turn into a baby. After...<\/span> <span class=\"LeftOpDesc\">Yes, I use the word \"pregnant\".<\/span> <span class=\"OpDesc\">Is Selected<\/span> ","Conjuction":"And"},"2":{"LogicType":"Question","QuestionID":"QID461","QuestionIsInLoop":"no","ChoiceLocator":"q:\/\/QID461\/ChoiceTextEntryValue","Operator":"GreaterThan","QuestionIDFromLocator":"QID461","LeftOperand":"q:\/\/QID461\/ChoiceTextEntryValue","RightOperand":"0","Type":"Expression","Description":"<span class=\"ConjDesc\">And<\/span> <span class=\"QuestionDesc\">For how many of these pregnancies were you taking testosterone AT THE TIME you got pregnant?<\/span> <span class=\"LeftOpDesc\">Text Response<\/span> <span class=\"OpDesc\">Is Greater Than<\/span> <span class=\"RightOpDesc\"> 0 <\/span>","Conjuction":"And"},"Type":"ElseIf"},"3":{"0":{"LogicType":"Question","QuestionID":"QID28","QuestionIsInLoop":"no","ChoiceLocator":"q:\/\/QID28\/SelectableChoice\/3","Operator":"Selected","QuestionIDFromLocator":"QID28","LeftOperand":"q:\/\/QID28\/SelectableChoice\/3","Type":"Expression","Description":"<span class=\"ConjDesc\">If<\/span> <span class=\"QuestionDesc\">To be pregnant is to have cells growing\/dividing in the uterus that could turn into a baby. After...<\/span> <span class=\"LeftOpDesc\">Prefer not to say<\/span> <span class=\"OpDesc\">Is Selected<\/span> "},"1":{"LogicType":"Question","QuestionID":"QID26","QuestionIsInLoop":"no","ChoiceLocator":"q:\/\/QID26\/SelectableChoice\/1","Operator":"Selected","QuestionIDFromLocator":"QID26","LeftOperand":"q:\/\/QID26\/SelectableChoice\/1","Type":"Expression","Description":"<span class=\"ConjDesc\">And<\/span> <span class=\"QuestionDesc\">A period is the bleeding from the frontal genital opening that often occurs about every 3 to 5 we...<\/span> <span class=\"LeftOpDesc\">Yes, I use the word \"period\".<\/span> <span class=\"OpDesc\">Is Selected<\/span> ","Conjuction":"And"},"2":{"LogicType":"Question","QuestionID":"QID461","QuestionIsInLoop":"no","ChoiceLocator":"q:\/\/QID461\/ChoiceTextEntryValue","Operator":"GreaterThan","QuestionIDFromLocator":"QID461","LeftOperand":"q:\/\/QID461\/ChoiceTextEntryValue","RightOperand":"0","Type":"Expression","Description":"<span class=\"ConjDesc\">And<\/span> <span class=\"QuestionDesc\">For how many of these pregnancies were you taking testosterone AT THE TIME you got pregnant?<\/span> <span class=\"LeftOpDesc\">Text Response<\/span> <span class=\"OpDesc\">Is Greater Than<\/span> <span class=\"RightOpDesc\"> 0 <\/span>","Conjuction":"And"},"Type":"ElseIf"},"Type":"BooleanExpression","inPage":false},"QuestionText_Unsafe":"For the most recent pregnancy that occurred while you were using testosterone, please tell us whether you were still having periods at the time that you got pregnant.","DataVisibility":{"Private":false,"Hidden":false},"RecodeValues":{"1":"1","2":"2","3":"0","4":"3"}}},{"SurveyID":"SV_bK1zvICzqSrAmrj","Element":"SQ","PrimaryAttribute":"QID470","SecondaryAttribute":"For the most recent pregnancy that occurred while you were using testosterone, please tell us whe...","TertiaryAttribute":null,"Payload":{"QuestionText":"For the most recent pregnancy that occurred while you were using testosterone, please tell us whether you were still having ${q:\/\/QID26\/ChoiceTextEntryValue\/2}s&nbsp;at the time that you got pregnant.","DataExportTag":"phc_5_per1_preg0","QuestionType":"MC","Selector":"SAVR","SubSelector":"TX","DataVisibility":{"Private":false,"Hidden":false},"Configuration":{"QuestionDescriptionOption":"UseText"},"QuestionDescription":"For the most recent pregnancy that occurred while you were using testosterone, please tell us whe...","Choices":{"1":{"Display":"Yes, regular ${q:\/\/QID26\/ChoiceTextEntryValue\/2}s"},"2":{"Display":"Yes, irregular ${q:\/\/QID26\/ChoiceTextEntryValue\/2}s"},"3":{"Display":"No, I was not getting my ${q:\/\/QID26\/ChoiceTextEntryValue\/2}"},"4":{"Display":"I don't remember"}},"ChoiceOrder":["1","2","3","4"],"Validation":{"Settings":{"ForceResponse":"OFF","ForceResponseType":"ON","Type":"None"}},"Language":[],"NextChoiceId":6,"NextAnswerId":1,"QuestionID":"QID470","DisplayLogic":{"0":{"0":{"LogicType":"Question","QuestionID":"QID461","QuestionIsInLoop":"no","ChoiceLocator":"q:\/\/QID461\/ChoiceTextEntryValue","Operator":"GreaterThan","QuestionIDFromLocator":"QID461","LeftOperand":"q:\/\/QID461\/ChoiceTextEntryValue","RightOperand":"0","Type":"Expression","Description":"<span class=\"ConjDesc\">If<\/span> <span class=\"QuestionDesc\">For how many of these pregnancies were you taking testosterone AT THE TIME you got pregnant?<\/span> <span class=\"LeftOpDesc\">Text Response<\/span> <span class=\"OpDesc\">Is Greater Than<\/span> <span class=\"RightOpDesc\"> 0 <\/span>"},"1":{"LogicType":"Question","QuestionID":"QID26","QuestionIsInLoop":"no","ChoiceLocator":"q:\/\/QID26\/SelectableChoice\/2","Operator":"Selected","QuestionIDFromLocator":"QID26","LeftOperand":"q:\/\/QID26\/SelectableChoice\/2","Type":"Expression","Description":"<span class=\"ConjDesc\">And<\/span> <span class=\"QuestionDesc\">A period is the bleeding from the frontal genital opening that often occurs about every 3 to 5 we...<\/span> <span class=\"LeftOpDesc\">No, I use a different word. The word I use instead of \"period\" is:<\/span> <span class=\"OpDesc\">Is Selected<\/span> ","Conjuction":"And"},"Type":"If"},"Type":"BooleanExpression","inPage":false},"QuestionText_Unsafe":"For the most recent pregnancy that occurred while you were using testosterone, please tell us whether you were still having ${q:\/\/QID26\/ChoiceTextEntryValue\/2}s&nbsp;at the time that you got pregnant.","RecodeValues":{"1":"1","2":"2","3":"0","4":"3"}}},{"SurveyID":"SV_bK1zvICzqSrAmrj","Element":"SQ","PrimaryAttribute":"QID466","SecondaryAttribute":"For the most recent\u00a0${q:\/\/QID28\/ChoiceTextEntryValue\/2} that occurred while you were on testoster..","TertiaryAttribute":null,"Payload":{"QuestionText":"For the most recent&nbsp;${q:\/\/QID28\/ChoiceTextEntryValue\/2} that occurred while you were on testosterone, please tell us for how many <b>MONTHS<\/b> you had been on testosterone at the time you got ${q:\/\/QID28\/ChoiceTextEntryValue\/2}.","DataExportTag":"phc_4_preg1","QuestionType":"MC","Selector":"SAVR","SubSelector":"TX","DataVisibility":{"Private":false,"Hidden":false},"Configuration":{"QuestionDescriptionOption":"UseText"},"QuestionDescription":"For the most recent\u00a0${q:\/\/QID28\/ChoiceTextEntryValue\/2} that occurred while you were on testoster...","Choices":{"1":{"Display":"&lt;1 month","TextEntryValidation":"ValidNumber","TextEntryForceResponse":true},"2":{"Display":"I don't remember"},"4":{"Display":"1-3 months"},"5":{"Display":"4-6 months"},"6":{"Display":"7-12 months"},"7":{"Display":"1-2 years"},"8":{"Display":"3-5 years"},"9":{"Display":"More than 5 years"}},"DisplayLogic":{"0":{"0":{"LogicType":"Question","QuestionID":"QID462","QuestionIsInLoop":"no","ChoiceLocator":"q:\/\/QID462\/ChoiceTextEntryValue","Operator":"GreaterThan","QuestionIDFromLocator":"QID462","LeftOperand":"q:\/\/QID462\/ChoiceTextEntryValue","RightOperand":"0","Type":"Expression","Description":"<span class=\"ConjDesc\">If<\/span> <span class=\"QuestionDesc\">For how many of these ${q:\/\/QID28\/ChoiceTextEntryValue\/2}s were you taking testosterone AT THE TI...<\/span> <span class=\"LeftOpDesc\">Text Response<\/span> <span class=\"OpDesc\">Is Greater Than<\/span> <span class=\"RightOpDesc\"> 0 <\/span>"},"Type":"If"},"Type":"BooleanExpression","inPage":false},"ChoiceOrder":["1","4","5","6","7","8","9","2"],"Validation":{"Settings":{"ForceResponse":"OFF","ForceResponseType":"ON","Type":"None","CustomValidation":{"Logic":{"0":{"0":{"QuestionID":"QID466","QuestionIsInLoop":"no","ChoiceLocator":"q:\/\/QID466\/ChoiceTextEntryValue\/1","Operator":"GreaterThanOrEqual","QuestionIDFromLocator":"QID466","LeftOperand":"q:\/\/QID466\/ChoiceTextEntryValue\/1","RightOperand":"0","Type":"Expression","LogicType":"Question","Description":"<span class=\"ConjDesc\">If<\/span> <span class=\"QuestionDesc\">For the most recent&nbsp;${q:\/\/QID28\/ChoiceTextEntryValue\/2} that occurred while you were on testoster...<\/span> <span class=\"LeftOpDesc\">Months:<\/span> <span class=\"OpDesc\">Is Greater Than or Equal to<\/span> <span class=\"RightOpDesc\"> 0 <\/span>"},"Type":"If"},"Type":"BooleanExpression"},"Message":{"messageID":null,"subMessageID":"VE_VALIDNUMBER_PLURAL","libraryID":null,"description":"Require valid numbers"}}}},"Language":[],"NextChoiceId":10,"NextAnswerId":1,"QuestionID":"QID466","QuestionText_Unsafe":"For the most recent&nbsp;${q:\/\/QID28\/ChoiceTextEntryValue\/2} that occurred while you were on testosterone, please tell us for how many <b>MONTHS<\/b> you had been on testosterone at the time you got ${q:\/\/QID28\/ChoiceTextEntryValue\/2}.","RecodeValues":{"1":"1","2":"8","4":"2","5":"3","6":"4","7":"5","8":"6","9":"7"}}},{"SurveyID":"SV_bK1zvICzqSrAmrj","Element":"SQ","PrimaryAttribute":"QID229","SecondaryAttribute":"For your most recent ${q:\/\/QID31\/ChoiceTextEntryValue\/2}, what type of ...","TertiaryAttribute":null,"Payload":{"QuestionText":"For your most recent ${q:\/\/QID31\/ChoiceTextEntryValue\/2}, what type of ${q:\/\/QID31\/ChoiceTextEntryValue\/2}&nbsp;procedure did you have?","DataExportTag":"ab_7_a1","QuestionType":"MC","Selector":"SAVR","SubSelector":"TX","DataVisibility":{"Private":false,"Hidden":false},"Configuration":{"QuestionDescriptionOption":"UseText"},"QuestionDescription":"For your most recent ${q:\/\/QID31\/ChoiceTextEntryValue\/2}, what type of ...","Choices":{"1":{"Display":"Medication ${q:\/\/QID31\/ChoiceTextEntryValue\/2} (${q:\/\/QID31\/ChoiceTextEntryValue\/2} with pills)"},"2":{"Display":"Surgical  ${q:\/\/QID31\/ChoiceTextEntryValue\/2} (a short procedure performed by a health care provider)"},"3":{"Display":"Not listed (please specify):","TextEntry":"true","InputHeight":24,"InputWidth":168,"TextEntryForceResponse":true}},"DisplayLogic":{"0":{"0":{"LogicType":"Question","QuestionID":"QID600","QuestionIsInLoop":"yes","LoopAndMergeLoops":"BL_9EJPBE1hP1EklPn,any","LoopTarget":"evaluateAnyInArrayFunction","FunctionName":"evaluateAnyInArrayFunction","ChoiceLocator":"q:\/\/QID600\/SelectableChoice\/1","Operator":"Selected","QuestionIDFromLocator":"QID600","LeftOperand":"q:\/\/QID600\/SelectableChoice\/1","Type":"Expression","Description":"<span class=\"ConjDesc\">If<\/span> <span class=\"QuestionDesc\">What was the outcome of your ${lm:\/\/Field\/2} ${q:\/\/QID28\/ChoiceTextEntryValue\/2}? (Any Loop)<\/span> <span class=\"LeftOpDesc\">${q:\/\/QID31\/ChoiceTextEntryValue\/2}<\/span> <span class=\"OpDesc\">Is Selected<\/span> "},"1":{"LogicType":"Question","QuestionID":"QID428","QuestionIsInLoop":"yes","LoopAndMergeLoops":"BL_aY07BXhjza0VKjH,any","LoopTarget":"evaluateAnyInArrayFunction","FunctionName":"evaluateAnyInArrayFunction","ChoiceLocator":"q:\/\/QID428\/SelectableChoice\/1","Operator":"Selected","QuestionIDFromLocator":"QID428","LeftOperand":"q:\/\/QID428\/SelectableChoice\/1","Type":"Expression","Description":"<span class=\"ConjDesc\">Or<\/span> <span class=\"QuestionDesc\">What was the outcome of your ${lm:\/\/Field\/2} pregnancy? (Any Loop)<\/span> <span class=\"LeftOpDesc\">${q:\/\/QID31\/ChoiceTextEntryValue\/2}<\/span> <span class=\"OpDesc\">Is Selected<\/span> ","Conjuction":"Or"},"Type":"If"},"Type":"BooleanExpression","inPage":false},"ChoiceOrder":[1,2,3],"Validation":{"Settings":{"ForceResponse":"RequestResponse","ForceResponseType":"RequestResponse","Type":"None"}},"AnalyzeChoices":{"4":"on"},"Language":[],"NextChoiceId":6,"NextAnswerId":1,"QuestionID":"QID229","QuestionText_Unsafe":"For your most recent ${q:\/\/QID31\/ChoiceTextEntryValue\/2}, what type of ${q:\/\/QID31\/ChoiceTextEntryValue\/2}&nbsp;procedure did you have?","RecodeValues":{"1":"1","2":"2","3":"3"}}},{"SurveyID":"SV_bK1zvICzqSrAmrj","Element":"SQ","PrimaryAttribute":"QID228","SecondaryAttribute":"For your most recent abortion, what type of abortion procedure did you have?","TertiaryAttribute":null,"Payload":{"QuestionText":"For your most recent abortion, what type of abortion procedure did you have?","DataExportTag":"ab_7_a0","QuestionType":"MC","Selector":"SAVR","SubSelector":"TX","Configuration":{"QuestionDescriptionOption":"UseText"},"QuestionDescription":"For your most recent abortion, what type of abortion procedure did you have?","Choices":{"1":{"Display":"Medication abortion (abortion with pills)"},"2":{"Display":"Surgical abortion (a short procedure performed by a health care provider)"},"3":{"Display":"Not listed (please specify):","TextEntry":"true","InputHeight":24,"InputWidth":168,"TextEntryForceResponse":true}},"DisplayLogic":{"0":{"0":{"LogicType":"Question","QuestionID":"QID425","QuestionIsInLoop":"yes","LoopAndMergeLoops":"BL_aY07BXhjza0VKjH,any","LoopTarget":"evaluateAnyInArrayFunction","FunctionName":"evaluateAnyInArrayFunction","ChoiceLocator":"q:\/\/QID425\/SelectableChoice\/1","Operator":"Selected","QuestionIDFromLocator":"QID425","LeftOperand":"q:\/\/QID425\/SelectableChoice\/1","Type":"Expression","Description":"<span class=\"ConjDesc\">If<\/span> <span class=\"QuestionDesc\">What was the outcome of your ${lm:\/\/Field\/2} pregnancy? (Any Loop)<\/span> <span class=\"LeftOpDesc\">Abortion<\/span> <span class=\"OpDesc\">Is Selected<\/span> "},"1":{"LogicType":"Question","QuestionID":"QID599","QuestionIsInLoop":"yes","LoopAndMergeLoops":"BL_9EJPBE1hP1EklPn,any","LoopTarget":"evaluateAnyInArrayFunction","FunctionName":"evaluateAnyInArrayFunction","ChoiceLocator":"q:\/\/QID599\/SelectableChoice\/1","Operator":"Selected","QuestionIDFromLocator":"QID599","LeftOperand":"q:\/\/QID599\/SelectableChoice\/1","Type":"Expression","Description":"<span class=\"ConjDesc\">Or<\/span> <span class=\"QuestionDesc\">What was the outcome of your ${lm:\/\/Field\/2} ${q:\/\/QID28\/ChoiceTextEntryValue\/2}? (Any Loop)<\/span> <span class=\"LeftOpDesc\">Abortion<\/span> <span class=\"OpDesc\">Is Selected<\/span> ","Conjuction":"Or"},"Type":"If"},"Type":"BooleanExpression","inPage":false},"ChoiceOrder":[1,2,3],"Validation":{"Settings":{"ForceResponse":"RequestResponse","ForceResponseType":"RequestResponse","Type":"None"}},"AnalyzeChoices":{"4":"on"},"Language":[],"NextChoiceId":6,"NextAnswerId":1,"QuestionID":"QID228","QuestionText_Unsafe":"For your most recent abortion, what type of abortion procedure did you have?","DataVisibility":{"Private":false,"Hidden":false},"RecodeValues":{"1":"1","2":"2","3":"3"}}},{"SurveyID":"SV_bK1zvICzqSrAmrj","Element":"SQ","PrimaryAttribute":"QID124","SecondaryAttribute":"From the below list of reproductive health issues facing people who share your sexual orientation...","TertiaryAttribute":null,"Payload":{"QuestionText":"From the below list of reproductive health issues facing people who share your sexual orientation and\/or gender identity, please select the <b>three<\/b> that feel most important to you.","DefaultChoices":false,"DataExportTag":"srh_1_a0_bc0_preg0","QuestionID":"QID124","QuestionType":"MC","Selector":"MAVR","SubSelector":"TX","DataVisibility":{"Private":false,"Hidden":false},"Configuration":{"QuestionDescriptionOption":"UseText"},"QuestionDescription":"From the below list of reproductive health issues facing people who share your sexual orientation...","Choices":{"1":{"Display":"Access to routine reproductive screenings and preventive care (e.g., screening for sexually transmitted infections, pap smears)"},"2":{"Display":"Fertility preservation  (such as egg freezing)"},"3":{"Display":"Trans and gender expansive-affirming birth control options"},"4":{"Display":"Medically accurate counseling about pregnancy risk"},"5":{"Display":"Trans and gender expansive-affirming pregnancy care"},"6":{"Display":"Trans and gender expansive affirming abortion care"},"7":{"Display":"Gaps in healthcare provider knowledge"},"8":{"Display":"Transgender and gender expansive individuals\u2019 knowledge of basic health & health care issues"},"9":{"Display":"Lack of affirming patient education materials"},"10":{"Display":"Lack of inclusive\/affirming sexual education curricula for use in training health care professionals"},"11":{"Display":"Lack of cultural competency from healthcare staff\/providers"},"12":{"Display":"Not listed (please specify):","TextEntry":"true","InputHeight":29,"InputWidth":420,"TextEntryForceResponse":true},"13":{"Display":"None of these","ExclusiveAnswer":true},"14":{"Display":"LGBQ+ affirming abortion care"},"15":{"Display":"LGBQ+ affirming birth control options"},"16":{"Display":"LGBQ+ affirming pregnancy care"},"17":{"Display":"LGBQ+ individuals&rsquo; knowledge of basic health &amp; health care issues"}},"DisplayLogic":{"0":{"0":{"LogicType":"Question","QuestionID":"QID31","QuestionIsInLoop":"no","ChoiceLocator":"q:\/\/QID31\/SelectableChoice\/1","Operator":"Selected","QuestionIDFromLocator":"QID31","LeftOperand":"q:\/\/QID31\/SelectableChoice\/1","Type":"Expression","Description":"<span class=\"ConjDesc\">If<\/span> <span class=\"QuestionDesc\">An abortion is anything someone does to end a pregnancy, which usually involves taking pills or having a procedure to remove the pregnancy from the body. A successful abortion means the person is n...<\/span> <span class=\"LeftOpDesc\">Yes, I use the word \"abortion\".<\/span> <span class=\"OpDesc\">Is Selected<\/span> "},"1":{"LogicType":"Question","QuestionID":"QID30","QuestionIsInLoop":"no","ChoiceLocator":"q:\/\/QID30\/SelectableChoice\/1","Operator":"Selected","QuestionIDFromLocator":"QID30","LeftOperand":"q:\/\/QID30\/SelectableChoice\/1","Type":"Expression","Description":"<span class=\"ConjDesc\">And<\/span> <span class=\"QuestionDesc\">Birth control can be used for more than one reason. Some people use birth control to avoid getting pregnant. It can include using a condom, not having any sex (abstinence), taking a pill every day ...<\/span> <span class=\"LeftOpDesc\">Yes, I use the words \"birth control\".<\/span> <span class=\"OpDesc\">Is Selected<\/span> ","Conjuction":"And"},"2":{"LogicType":"Question","QuestionID":"QID28","QuestionIsInLoop":"no","ChoiceLocator":"q:\/\/QID28\/SelectableChoice\/1","Operator":"Selected","QuestionIDFromLocator":"QID28","LeftOperand":"q:\/\/QID28\/SelectableChoice\/1","Type":"Expression","Description":"<span class=\"ConjDesc\">And<\/span> <span class=\"QuestionDesc\">To be pregnant is to have cells growing\/dividing in the uterus that could turn into a baby. After...<\/span> <span class=\"LeftOpDesc\">Yes, I use the word \"pregnant\".<\/span> <span class=\"OpDesc\">Is Selected<\/span> ","Conjuction":"And"},"Type":"If"},"1":{"0":{"LogicType":"Question","QuestionID":"QID31","QuestionIsInLoop":"no","ChoiceLocator":"q:\/\/QID31\/SelectableChoice\/1","Operator":"Selected","QuestionIDFromLocator":"QID31","LeftOperand":"q:\/\/QID31\/SelectableChoice\/1","Type":"Expression","Description":"<span class=\"ConjDesc\">If<\/span> <span class=\"QuestionDesc\">An abortion is anything someone does to end a pregnancy, which usually involves taking pills or having a procedure to remove the pregnancy from the body. A successful abortion means the person is n...<\/span> <span class=\"LeftOpDesc\">Yes, I use the word \"abortion\".<\/span> <span class=\"OpDesc\">Is Selected<\/span> "},"1":{"LogicType":"Question","QuestionID":"QID30","QuestionIsInLoop":"no","ChoiceLocator":"q:\/\/QID30\/SelectableChoice\/1","Operator":"Selected","QuestionIDFromLocator":"QID30","LeftOperand":"q:\/\/QID30\/SelectableChoice\/1","Type":"Expression","Description":"<span class=\"ConjDesc\">And<\/span> <span class=\"QuestionDesc\">Birth control can be used for more than one reason. Some people use birth control to avoid getting pregnant. It can include using a condom, not having any sex (abstinence), taking a pill every day ...<\/span> <span class=\"LeftOpDesc\">Yes, I use the words \"birth control\".<\/span> <span class=\"OpDesc\">Is Selected<\/span> ","Conjuction":"And"},"2":{"LogicType":"Question","QuestionID":"QID28","QuestionIsInLoop":"no","ChoiceLocator":"q:\/\/QID28\/SelectableChoice\/3","Operator":"Selected","QuestionIDFromLocator":"QID28","LeftOperand":"q:\/\/QID28\/SelectableChoice\/3","Type":"Expression","Description":"<span class=\"ConjDesc\">And<\/span> <span class=\"QuestionDesc\">To be pregnant is to have cells growing\/dividing in the uterus that could turn into a baby. After...<\/span> <span class=\"LeftOpDesc\">Prefer not to say<\/span> <span class=\"OpDesc\">Is Selected<\/span> ","Conjuction":"And"},"Type":"ElseIf"},"2":{"0":{"LogicType":"Question","QuestionID":"QID31","QuestionIsInLoop":"no","ChoiceLocator":"q:\/\/QID31\/SelectableChoice\/1","Operator":"Selected","QuestionIDFromLocator":"QID31","LeftOperand":"q:\/\/QID31\/SelectableChoice\/1","Type":"Expression","Description":"<span class=\"ConjDesc\">If<\/span> <span class=\"QuestionDesc\">An abortion is anything someone does to end a pregnancy, which usually involves taking pills or having a procedure to remove the pregnancy from the body. A successful abortion means the person is n...<\/span> <span class=\"LeftOpDesc\">Yes, I use the word \"abortion\".<\/span> <span class=\"OpDesc\">Is Selected<\/span> "},"1":{"LogicType":"Question","QuestionID":"QID30","QuestionIsInLoop":"no","ChoiceLocator":"q:\/\/QID30\/SelectableChoice\/3","Operator":"Selected","QuestionIDFromLocator":"QID30","LeftOperand":"q:\/\/QID30\/SelectableChoice\/3","Type":"Expression","Description":"<span class=\"ConjDesc\">And<\/span> <span class=\"QuestionDesc\">Birth control can be used for more than one reason. Some people use birth control to avoid getting pregnant. It can include using a condom, not having any sex (abstinence), taking a pill every day ...<\/span> <span class=\"LeftOpDesc\">Prefer not to say<\/span> <span class=\"OpDesc\">Is Selected<\/span> ","Conjuction":"And"},"2":{"LogicType":"Question","QuestionID":"QID28","QuestionIsInLoop":"no","ChoiceLocator":"q:\/\/QID28\/SelectableChoice\/3","Operator":"Selected","QuestionIDFromLocator":"QID28","LeftOperand":"q:\/\/QID28\/SelectableChoice\/3","Type":"Expression","Description":"<span class=\"ConjDesc\">And<\/span> <span class=\"QuestionDesc\">To be pregnant is to have cells growing\/dividing in the uterus that could turn into a baby. After...<\/span> <span class=\"LeftOpDesc\">Prefer not to say<\/span> <span class=\"OpDesc\">Is Selected<\/span> ","Conjuction":"And"},"Type":"ElseIf"},"3":{"0":{"LogicType":"Question","QuestionID":"QID31","QuestionIsInLoop":"no","ChoiceLocator":"q:\/\/QID31\/SelectableChoice\/3","Operator":"Selected","QuestionIDFromLocator":"QID31","LeftOperand":"q:\/\/QID31\/SelectableChoice\/3","Type":"Expression","Description":"<span class=\"ConjDesc\">If<\/span> <span class=\"QuestionDesc\">An abortion is anything someone does to end a pregnancy, which usually involves taking pills or having a procedure to remove the pregnancy from the body. A successful abortion means the person is n...<\/span> <span class=\"LeftOpDesc\">Prefer not to say<\/span> <span class=\"OpDesc\">Is Selected<\/span> "},"1":{"LogicType":"Question","QuestionID":"QID30","QuestionIsInLoop":"no","ChoiceLocator":"q:\/\/QID30\/SelectableChoice\/3","Operator":"Selected","QuestionIDFromLocator":"QID30","LeftOperand":"q:\/\/QID30\/SelectableChoice\/3","Type":"Expression","Description":"<span class=\"ConjDesc\">And<\/span> <span class=\"QuestionDesc\">Birth control can be used for more than one reason. Some people use birth control to avoid getting pregnant. It can include using a condom, not having any sex (abstinence), taking a pill every day ...<\/span> <span class=\"LeftOpDesc\">Prefer not to say<\/span> <span class=\"OpDesc\">Is Selected<\/span> ","Conjuction":"And"},"2":{"LogicType":"Question","QuestionID":"QID28","QuestionIsInLoop":"no","ChoiceLocator":"q:\/\/QID28\/SelectableChoice\/3","Operator":"Selected","QuestionIDFromLocator":"QID28","LeftOperand":"q:\/\/QID28\/SelectableChoice\/3","Type":"Expression","Description":"<span class=\"ConjDesc\">And<\/span> <span class=\"QuestionDesc\">To be pregnant is to have cells growing\/dividing in the uterus that could turn into a baby. After...<\/span> <span class=\"LeftOpDesc\">Prefer not to say<\/span> <span class=\"OpDesc\">Is Selected<\/span> ","Conjuction":"And"},"Type":"ElseIf"},"4":{"0":{"LogicType":"Question","QuestionID":"QID31","QuestionIsInLoop":"no","ChoiceLocator":"q:\/\/QID31\/SelectableChoice\/3","Operator":"Selected","QuestionIDFromLocator":"QID31","LeftOperand":"q:\/\/QID31\/SelectableChoice\/3","Type":"Expression","Description":"<span class=\"ConjDesc\">If<\/span> <span class=\"QuestionDesc\">An abortion is anything someone does to end a pregnancy, which usually involves taking pills or having a procedure to remove the pregnancy from the body. A successful abortion means the person is n...<\/span> <span class=\"LeftOpDesc\">Prefer not to say<\/span> <span class=\"OpDesc\">Is Selected<\/span> "},"1":{"LogicType":"Question","QuestionID":"QID30","QuestionIsInLoop":"no","ChoiceLocator":"q:\/\/QID30\/SelectableChoice\/1","Operator":"Selected","QuestionIDFromLocator":"QID30","LeftOperand":"q:\/\/QID30\/SelectableChoice\/1","Type":"Expression","Description":"<span class=\"ConjDesc\">And<\/span> <span class=\"QuestionDesc\">Birth control can be used for more than one reason. Some people use birth control to avoid getting pregnant. It can include using a condom, not having any sex (abstinence), taking a pill every day ...<\/span> <span class=\"LeftOpDesc\">Yes, I use the words \"birth control\".<\/span> <span class=\"OpDesc\">Is Selected<\/span> ","Conjuction":"And"},"2":{"LogicType":"Question","QuestionID":"QID28","QuestionIsInLoop":"no","ChoiceLocator":"q:\/\/QID28\/SelectableChoice\/1","Operator":"Selected","QuestionIDFromLocator":"QID28","LeftOperand":"q:\/\/QID28\/SelectableChoice\/1","Type":"Expression","Description":"<span class=\"ConjDesc\">And<\/span> <span class=\"QuestionDesc\">To be pregnant is to have cells growing\/dividing in the uterus that could turn into a baby. After...<\/span> <span class=\"LeftOpDesc\">Yes, I use the word \"pregnant\".<\/span> <span class=\"OpDesc\">Is Selected<\/span> ","Conjuction":"And"},"Type":"ElseIf"},"5":{"0":{"LogicType":"Question","QuestionID":"QID31","QuestionIsInLoop":"no","ChoiceLocator":"q:\/\/QID31\/SelectableChoice\/3","Operator":"Selected","QuestionIDFromLocator":"QID31","LeftOperand":"q:\/\/QID31\/SelectableChoice\/3","Type":"Expression","Description":"<span class=\"ConjDesc\">If<\/span> <span class=\"QuestionDesc\">An abortion is anything someone does to end a pregnancy, which usually involves taking pills or having a procedure to remove the pregnancy from the body. A successful abortion means the person is n...<\/span> <span class=\"LeftOpDesc\">Prefer not to say<\/span> <span class=\"OpDesc\">Is Selected<\/span> "},"1":{"LogicType":"Question","QuestionID":"QID30","QuestionIsInLoop":"no","ChoiceLocator":"q:\/\/QID30\/SelectableChoice\/3","Operator":"Selected","QuestionIDFromLocator":"QID30","LeftOperand":"q:\/\/QID30\/SelectableChoice\/3","Type":"Expression","Description":"<span class=\"ConjDesc\">And<\/span> <span class=\"QuestionDesc\">Birth control can be used for more than one reason. Some people use birth control to avoid getting pregnant. It can include using a condom, not having any sex (abstinence), taking a pill every day ...<\/span> <span class=\"LeftOpDesc\">Prefer not to say<\/span> <span class=\"OpDesc\">Is Selected<\/span> ","Conjuction":"And"},"2":{"LogicType":"Question","QuestionID":"QID28","QuestionIsInLoop":"no","ChoiceLocator":"q:\/\/QID28\/SelectableChoice\/1","Operator":"Selected","QuestionIDFromLocator":"QID28","LeftOperand":"q:\/\/QID28\/SelectableChoice\/1","Type":"Expression","Description":"<span class=\"ConjDesc\">And<\/span> <span class=\"QuestionDesc\">To be pregnant is to have cells growing\/dividing in the uterus that could turn into a baby. After...<\/span> <span class=\"LeftOpDesc\">Yes, I use the word \"pregnant\".<\/span> <span class=\"OpDesc\">Is Selected<\/span> ","Conjuction":"And"},"Type":"ElseIf"},"6":{"0":{"LogicType":"Question","QuestionID":"QID31","QuestionIsInLoop":"no","ChoiceLocator":"q:\/\/QID31\/SelectableChoice\/3","Operator":"Selected","QuestionIDFromLocator":"QID31","LeftOperand":"q:\/\/QID31\/SelectableChoice\/3","Type":"Expression","Description":"<span class=\"ConjDesc\">If<\/span> <span class=\"QuestionDesc\">An abortion is anything someone does to end a pregnancy, which usually involves taking pills or having a procedure to remove the pregnancy from the body. A successful abortion means the person is n...<\/span> <span class=\"LeftOpDesc\">Prefer not to say<\/span> <span class=\"OpDesc\">Is Selected<\/span> "},"1":{"LogicType":"Question","QuestionID":"QID30","QuestionIsInLoop":"no","ChoiceLocator":"q:\/\/QID30\/SelectableChoice\/1","Operator":"Selected","QuestionIDFromLocator":"QID30","LeftOperand":"q:\/\/QID30\/SelectableChoice\/1","Type":"Expression","Description":"<span class=\"ConjDesc\">And<\/span> <span class=\"QuestionDesc\">Birth control can be used for more than one reason. Some people use birth control to avoid getting pregnant. It can include using a condom, not having any sex (abstinence), taking a pill every day ...<\/span> <span class=\"LeftOpDesc\">Yes, I use the words \"birth control\".<\/span> <span class=\"OpDesc\">Is Selected<\/span> ","Conjuction":"And"},"2":{"LogicType":"Question","QuestionID":"QID28","QuestionIsInLoop":"no","ChoiceLocator":"q:\/\/QID28\/SelectableChoice\/3","Operator":"Selected","QuestionIDFromLocator":"QID28","LeftOperand":"q:\/\/QID28\/SelectableChoice\/3","Type":"Expression","Description":"<span class=\"ConjDesc\">And<\/span> <span class=\"QuestionDesc\">To be pregnant is to have cells growing\/dividing in the uterus that could turn into a baby. After...<\/span> <span class=\"LeftOpDesc\">Prefer not to say<\/span> <span class=\"OpDesc\">Is Selected<\/span> ","Conjuction":"And"},"Type":"ElseIf"},"7":{"0":{"LogicType":"Question","QuestionID":"QID31","QuestionIsInLoop":"no","ChoiceLocator":"q:\/\/QID31\/SelectableChoice\/1","Operator":"Selected","QuestionIDFromLocator":"QID31","LeftOperand":"q:\/\/QID31\/SelectableChoice\/1","Type":"Expression","Description":"<span class=\"ConjDesc\">If<\/span> <span class=\"QuestionDesc\">An abortion is anything someone does to end a pregnancy, which usually involves taking pills or having a procedure to remove the pregnancy from the body. A successful abortion means the person is n...<\/span> <span class=\"LeftOpDesc\">Yes, I use the word \"abortion\".<\/span> <span class=\"OpDesc\">Is Selected<\/span> "},"1":{"LogicType":"Question","QuestionID":"QID30","QuestionIsInLoop":"no","ChoiceLocator":"q:\/\/QID30\/SelectableChoice\/3","Operator":"Selected","QuestionIDFromLocator":"QID30","LeftOperand":"q:\/\/QID30\/SelectableChoice\/3","Type":"Expression","Description":"<span class=\"ConjDesc\">And<\/span> <span class=\"QuestionDesc\">Birth control can be used for more than one reason. Some people use birth control to avoid getting pregnant. It can include using a condom, not having any sex (abstinence), taking a pill every day ...<\/span> <span class=\"LeftOpDesc\">Prefer not to say<\/span> <span class=\"OpDesc\">Is Selected<\/span> ","Conjuction":"And"},"2":{"LogicType":"Question","QuestionID":"QID28","QuestionIsInLoop":"no","ChoiceLocator":"q:\/\/QID28\/SelectableChoice\/1","Operator":"Selected","QuestionIDFromLocator":"QID28","LeftOperand":"q:\/\/QID28\/SelectableChoice\/1","Type":"Expression","Description":"<span class=\"ConjDesc\">And<\/span> <span class=\"QuestionDesc\">To be pregnant is to have cells growing\/dividing in the uterus that could turn into a baby. After...<\/span> <span class=\"LeftOpDesc\">Yes, I use the word \"pregnant\".<\/span> <span class=\"OpDesc\">Is Selected<\/span> ","Conjuction":"And"},"Type":"ElseIf"},"Type":"BooleanExpression","inPage":false},"ChoiceOrder":[1,2,7,6,"14",3,"15",5,"16",9,11,10,4,8,"17",12,"13"],"Validation":{"Settings":{"ForceResponse":"OFF","ForceResponseType":"ON","Type":"CustomValidation","CustomValidation":{"Logic":{"0":{"0":{"QuestionID":"QID124","QuestionIsInLoop":"no","ChoiceLocator":"q:\/\/QID124\/SelectedChoicesCount","Operator":"LessThanOrEqual","QuestionIDFromLocator":"QID124","LeftOperand":"q:\/\/QID124\/SelectedChoicesCount","RightOperand":"3","Type":"Expression","LogicType":"Question","Description":"<span class=\"ConjDesc\">If<\/span> <span class=\"QuestionDesc\">From the below list of reproductive health issues facing people who share your sexual and\/or gend...<\/span> <span class=\"LeftOpDesc\">q:\/\/QID124\/SelectedChoicesCount<\/span> <span class=\"OpDesc\">Is Less Than or Equal to<\/span> <span class=\"RightOpDesc\"> 3 <\/span>"},"Type":"If"},"Type":"BooleanExpression"},"Message":{"messageID":"MS_8jHNvj0f7Q0Zxid","subMessageID":"VE_MAX_CHOICES","libraryID":"UR_bNuINfghH19QJox","description":"Restrict maximum choice amount"}}}},"GradingData":[],"Language":[],"NextChoiceId":18,"NextAnswerId":4,"QuestionText_Unsafe":"From the below list of reproductive health issues facing people who share your sexual and\/or gender identity, please select the <b>three<\/b> that feel most important to you.","RecodeValues":{"1":"1","2":"2","3":"6","4":"13","5":"8","6":"4","7":"3","8":"14","9":"10","10":"12","11":"11","12":"16","13":"17","14":"5","15":"7","16":"9","17":"15"}}},{"SurveyID":"SV_bK1zvICzqSrAmrj","Element":"SQ","PrimaryAttribute":"QID140","SecondaryAttribute":"From the below list of reproductive health issues facing people who share your sexual orientation...","TertiaryAttribute":null,"Payload":{"QuestionText":"From the below list of reproductive health issues facing people who share your sexual orientation and\/or gender identity, please select the&nbsp;<strong>three<\/strong>&nbsp;that feel most important to you.","DefaultChoices":false,"DataExportTag":"srh_1_a0_bc1_preg0","QuestionID":"QID140","QuestionType":"MC","Selector":"MAVR","SubSelector":"TX","DataVisibility":{"Private":false,"Hidden":false},"Configuration":{"QuestionDescriptionOption":"UseText"},"QuestionDescription":"From the below list of reproductive health issues facing people who share your sexual orientation...","Choices":{"1":{"Display":"Access to routine reproductive screenings and preventive care (e.g., screening for sexually transmitted infections, pap smears)"},"2":{"Display":"Fertility preservation  (such as egg freezing)"},"3":{"Display":"Trans and gender-expansive affirming ${q:\/\/QID30\/ChoiceTextEntryValue\/2} options"},"4":{"Display":"Medically accurate counseling about pregnancy risk"},"5":{"Display":"Trans and gender-expansive affirming pregnancy care"},"6":{"Display":"Trans and gender-expansive affirming abortion care"},"7":{"Display":"Gaps in healthcare provider knowledge"},"8":{"Display":"Transgender and gender expansive individuals\u2019 knowledge of basic health & health care issues"},"9":{"Display":"Lack of affirming patient education materials"},"10":{"Display":"Lack of inclusive\/affirming sexual education curricula for use in training health care professionals"},"11":{"Display":"Lack of cultural competency from healthcare staff\/providers"},"12":{"Display":"Not listed (please specify):","TextEntry":"true","InputHeight":29,"InputWidth":420,"TextEntryForceResponse":true},"13":{"Display":"None of these","ExclusiveAnswer":true},"14":{"Display":"LGBQ+ affirming abortion care"},"15":{"Display":"LGBQ+ affirming ${q:\/\/QID30\/ChoiceTextEntryValue\/2} options"},"16":{"Display":"LGBQ+ affirming pregnancy care"},"17":{"Display":"LGBQ+ individuals\u2019 knowledge of basic health & health care issues"}},"DisplayLogic":{"0":{"0":{"LogicType":"Question","QuestionID":"QID31","QuestionIsInLoop":"no","ChoiceLocator":"q:\/\/QID31\/SelectableChoice\/1","Operator":"Selected","QuestionIDFromLocator":"QID31","LeftOperand":"q:\/\/QID31\/SelectableChoice\/1","Type":"Expression","Description":"<span class=\"ConjDesc\">If<\/span> <span class=\"QuestionDesc\">An abortion is anything someone does to end a pregnancy, which usually involves taking pills or having a procedure to remove the pregnancy from the body. A successful abortion means the person is n...<\/span> <span class=\"LeftOpDesc\">Yes, I use the word \"abortion\".<\/span> <span class=\"OpDesc\">Is Selected<\/span> "},"1":{"LogicType":"Question","QuestionID":"QID30","QuestionIsInLoop":"no","ChoiceLocator":"q:\/\/QID30\/SelectableChoice\/2","Operator":"Selected","QuestionIDFromLocator":"QID30","LeftOperand":"q:\/\/QID30\/SelectableChoice\/2","Type":"Expression","Description":"<span class=\"ConjDesc\">And<\/span> <span class=\"QuestionDesc\">Birth control can be used for more than one reason. Some people use birth control to avoid getting pregnant. It can include using a condom, not having any sex (abstinence), taking a pill every day ...<\/span> <span class=\"LeftOpDesc\">No, I use a different word. The word(s) I use instead of \"birth control\" is:<\/span> <span class=\"OpDesc\">Is Selected<\/span> ","Conjuction":"And"},"2":{"LogicType":"Question","QuestionID":"QID28","QuestionIsInLoop":"no","ChoiceLocator":"q:\/\/QID28\/SelectableChoice\/1","Operator":"Selected","QuestionIDFromLocator":"QID28","LeftOperand":"q:\/\/QID28\/SelectableChoice\/1","Type":"Expression","Description":"<span class=\"ConjDesc\">And<\/span> <span class=\"QuestionDesc\">To be pregnant is to have cells growing\/dividing in the uterus that could turn into a baby. After...<\/span> <span class=\"LeftOpDesc\">Yes, I use the word \"pregnant\".<\/span> <span class=\"OpDesc\">Is Selected<\/span> ","Conjuction":"And"},"Type":"If"},"1":{"0":{"LogicType":"Question","QuestionID":"QID31","QuestionIsInLoop":"no","ChoiceLocator":"q:\/\/QID31\/SelectableChoice\/1","Operator":"Selected","QuestionIDFromLocator":"QID31","LeftOperand":"q:\/\/QID31\/SelectableChoice\/1","Type":"Expression","Description":"<span class=\"ConjDesc\">If<\/span> <span class=\"QuestionDesc\">An abortion is anything someone does to end a pregnancy, which usually involves taking pills or having a procedure to remove the pregnancy from the body. A successful abortion means the person is n...<\/span> <span class=\"LeftOpDesc\">Yes, I use the word \"abortion\".<\/span> <span class=\"OpDesc\">Is Selected<\/span> "},"1":{"LogicType":"Question","QuestionID":"QID30","QuestionIsInLoop":"no","ChoiceLocator":"q:\/\/QID30\/SelectableChoice\/2","Operator":"Selected","QuestionIDFromLocator":"QID30","LeftOperand":"q:\/\/QID30\/SelectableChoice\/2","Type":"Expression","Description":"<span class=\"ConjDesc\">And<\/span> <span class=\"QuestionDesc\">Birth control can be used for more than one reason. Some people use birth control to avoid getting pregnant. It can include using a condom, not having any sex (abstinence), taking a pill every day ...<\/span> <span class=\"LeftOpDesc\">No, I use a different word. The word(s) I use instead of \"birth control\" is:<\/span> <span class=\"OpDesc\">Is Selected<\/span> ","Conjuction":"And"},"2":{"LogicType":"Question","QuestionID":"QID28","QuestionIsInLoop":"no","ChoiceLocator":"q:\/\/QID28\/SelectableChoice\/3","Operator":"Selected","QuestionIDFromLocator":"QID28","LeftOperand":"q:\/\/QID28\/SelectableChoice\/3","Type":"Expression","Description":"<span class=\"ConjDesc\">And<\/span> <span class=\"QuestionDesc\">To be pregnant is to have cells growing\/dividing in the uterus that could turn into a baby. After...<\/span> <span class=\"LeftOpDesc\">Prefer not to say<\/span> <span class=\"OpDesc\">Is Selected<\/span> ","Conjuction":"And"},"Type":"ElseIf"},"2":{"0":{"LogicType":"Question","QuestionID":"QID31","QuestionIsInLoop":"no","ChoiceLocator":"q:\/\/QID31\/SelectableChoice\/3","Operator":"Selected","QuestionIDFromLocator":"QID31","LeftOperand":"q:\/\/QID31\/SelectableChoice\/3","Type":"Expression","Description":"<span class=\"ConjDesc\">If<\/span> <span class=\"QuestionDesc\">An abortion is anything someone does to end a pregnancy, which usually involves taking pills or having a procedure to remove the pregnancy from the body. A successful abortion means the person is n...<\/span> <span class=\"LeftOpDesc\">Prefer not to say<\/span> <span class=\"OpDesc\">Is Selected<\/span> "},"1":{"LogicType":"Question","QuestionID":"QID30","QuestionIsInLoop":"no","ChoiceLocator":"q:\/\/QID30\/SelectableChoice\/2","Operator":"Selected","QuestionIDFromLocator":"QID30","LeftOperand":"q:\/\/QID30\/SelectableChoice\/2","Type":"Expression","Description":"<span class=\"ConjDesc\">And<\/span> <span class=\"QuestionDesc\">Birth control can be used for more than one reason. Some people use birth control to avoid getting pregnant. It can include using a condom, not having any sex (abstinence), taking a pill every day ...<\/span> <span class=\"LeftOpDesc\">No, I use a different word. The word(s) I use instead of \"birth control\" is:<\/span> <span class=\"OpDesc\">Is Selected<\/span> ","Conjuction":"And"},"2":{"LogicType":"Question","QuestionID":"QID28","QuestionIsInLoop":"no","ChoiceLocator":"q:\/\/QID28\/SelectableChoice\/1","Operator":"Selected","QuestionIDFromLocator":"QID28","LeftOperand":"q:\/\/QID28\/SelectableChoice\/1","Type":"Expression","Description":"<span class=\"ConjDesc\">And<\/span> <span class=\"QuestionDesc\">To be pregnant is to have cells growing\/dividing in the uterus that could turn into a baby. After...<\/span> <span class=\"LeftOpDesc\">Yes, I use the word \"pregnant\".<\/span> <span class=\"OpDesc\">Is Selected<\/span> ","Conjuction":"And"},"Type":"ElseIf"},"3":{"0":{"LogicType":"Question","QuestionID":"QID31","QuestionIsInLoop":"no","ChoiceLocator":"q:\/\/QID31\/SelectableChoice\/3","Operator":"Selected","QuestionIDFromLocator":"QID31","LeftOperand":"q:\/\/QID31\/SelectableChoice\/3","Type":"Expression","Description":"<span class=\"ConjDesc\">If<\/span> <span class=\"QuestionDesc\">An abortion is anything someone does to end a pregnancy, which usually involves taking pills or having a procedure to remove the pregnancy from the body. A successful abortion means the person is n...<\/span> <span class=\"LeftOpDesc\">Prefer not to say<\/span> <span class=\"OpDesc\">Is Selected<\/span> "},"1":{"LogicType":"Question","QuestionID":"QID30","QuestionIsInLoop":"no","ChoiceLocator":"q:\/\/QID30\/SelectableChoice\/2","Operator":"Selected","QuestionIDFromLocator":"QID30","LeftOperand":"q:\/\/QID30\/SelectableChoice\/2","Type":"Expression","Description":"<span class=\"ConjDesc\">And<\/span> <span class=\"QuestionDesc\">Birth control can be used for more than one reason. Some people use birth control to avoid getting pregnant. It can include using a condom, not having any sex (abstinence), taking a pill every day ...<\/span> <span class=\"LeftOpDesc\">No, I use a different word. The word(s) I use instead of \"birth control\" is:<\/span> <span class=\"OpDesc\">Is Selected<\/span> ","Conjuction":"And"},"2":{"LogicType":"Question","QuestionID":"QID28","QuestionIsInLoop":"no","ChoiceLocator":"q:\/\/QID28\/SelectableChoice\/3","Operator":"Selected","QuestionIDFromLocator":"QID28","LeftOperand":"q:\/\/QID28\/SelectableChoice\/3","Type":"Expression","Description":"<span class=\"ConjDesc\">And<\/span> <span class=\"QuestionDesc\">To be pregnant is to have cells growing\/dividing in the uterus that could turn into a baby. After...<\/span> <span class=\"LeftOpDesc\">Prefer not to say<\/span> <span class=\"OpDesc\">Is Selected<\/span> ","Conjuction":"And"},"Type":"ElseIf"},"Type":"BooleanExpression","inPage":false},"ChoiceOrder":[1,2,7,6,"14",3,"15",5,"16",9,11,10,4,8,"17",12,"13"],"Validation":{"Settings":{"ForceResponse":"OFF","ForceResponseType":"ON","Type":"CustomValidation","CustomValidation":{"Logic":{"0":{"0":{"QuestionID":"QID140","QuestionIsInLoop":"no","ChoiceLocator":"q:\/\/QID140\/SelectedChoicesCount","Operator":"LessThanOrEqual","QuestionIDFromLocator":"QID140","LeftOperand":"q:\/\/QID140\/SelectedChoicesCount","RightOperand":"3","Type":"Expression","LogicType":"Question","Description":"<span class=\"ConjDesc\">If<\/span> <span class=\"QuestionDesc\">From the below list of reproductive health issues facing people who share your sexual and\/or gend...<\/span> <span class=\"LeftOpDesc\">q:\/\/QID140\/SelectedChoicesCount<\/span> <span class=\"OpDesc\">Is Less Than or Equal to<\/span> <span class=\"RightOpDesc\"> 3 <\/span>"},"Type":"If"},"Type":"BooleanExpression"},"Message":{"messageID":"MS_8jHNvj0f7Q0Zxid","subMessageID":"VE_MAX_CHOICES","libraryID":"UR_bNuINfghH19QJox","description":"Restrict maximum choice amount"}}}},"GradingData":[],"Language":[],"NextChoiceId":18,"NextAnswerId":1,"QuestionText_Unsafe":"From the below list of reproductive health issues facing people who share your sexual and\/or gender identity, please select the&nbsp;<strong>three<\/strong>&nbsp;that feel most important to you.","RecodeValues":{"1":"1","2":"2","3":"6","4":"13","5":"8","6":"4","7":"3","8":"14","9":"10","10":"12","11":"11","12":"16","13":"17","14":"5","15":"7","16":"9","17":"15"}}},{"SurveyID":"SV_bK1zvICzqSrAmrj","Element":"SQ","PrimaryAttribute":"QID141","SecondaryAttribute":"From the below list of reproductive health issues facing people who share your sexual orientation...","TertiaryAttribute":null,"Payload":{"QuestionText":"From the below list of reproductive health issues facing people who share your sexual orientation and\/or gender identity, please select the&nbsp;<strong>three<\/strong>&nbsp;that feel most important to you.","DefaultChoices":false,"DataExportTag":"srh_1_a0_bc1_preg1","QuestionID":"QID141","QuestionType":"MC","Selector":"MAVR","SubSelector":"TX","DataVisibility":{"Private":false,"Hidden":false},"Configuration":{"QuestionDescriptionOption":"UseText"},"QuestionDescription":"From the below list of reproductive health issues facing people who share your sexual orientation...","Choices":{"1":{"Display":"Access to routine reproductive screenings and preventive care (e.g., screening for sexually transmitted infections, pap smears)"},"2":{"Display":"Fertility preservation  (such as egg freezing)"},"3":{"Display":"Trans and gender-expansive affirming ${q:\/\/QID30\/ChoiceTextEntryValue\/2} options"},"4":{"Display":"Medically accurate counseling about ${q:\/\/QID28\/ChoiceTextEntryValue\/2} risk"},"5":{"Display":"Trans and gender-expansive affirming ${q:\/\/QID28\/ChoiceTextEntryValue\/2} care"},"6":{"Display":"Trans and gender-expansive affirming abortion care"},"7":{"Display":"Gaps in healthcare provider knowledge"},"8":{"Display":"Transgender and gender expansive individuals\u2019 knowledge of basic health & health care issues"},"9":{"Display":"Lack of affirming patient education materials"},"10":{"Display":"Lack of inclusive\/affirming sexual education curricula for use in training health care professionals"},"11":{"Display":"Lack of cultural competency from healthcare staff\/providers"},"12":{"Display":"Not listed (please specify):","TextEntry":"true","InputHeight":29,"InputWidth":420,"TextEntryForceResponse":true},"13":{"Display":"None of these","ExclusiveAnswer":true},"14":{"Display":"LGBQ+ affirming abortion care"},"15":{"Display":"LGBQ+ affirming ${q:\/\/QID30\/ChoiceTextEntryValue\/2} options"},"16":{"Display":"LGBQ+ affirming ${q:\/\/QID28\/ChoiceTextEntryValue\/2} care"},"17":{"Display":"LGBQ+  individuals\u2019 knowledge of basic health & health care issues"}},"DisplayLogic":{"0":{"0":{"LogicType":"Question","QuestionID":"QID31","QuestionIsInLoop":"no","ChoiceLocator":"q:\/\/QID31\/SelectableChoice\/1","Operator":"Selected","QuestionIDFromLocator":"QID
[truncated: 1,179,596 more chars]
